# Supplementary material for: catena-Poly[[(6,7,9,10,17,18,20,21-octa­hydro-5,8,11,16,19,22-hexa­oxadibenzo[a,j]cyclo­octa­decene)barium]-di-μ-thio­cyanato-[thio­cyanato­diaurate(I)(Au—Au)]-μ-thio­cyanato]
Source: Acta Crystallogr Sect E Struct Rep Online. 2009 Nov 4;65(Pt 12):m1509–10. doi: 10.1107/S1600536809045218 (PMC2971920; doi:10.1107/S1600536809045218)
Supplement: Supplementary file 1 [file e-65-m1509-sup1.cif]

##############################################################################
###                                                                        ###
###        Electronic paper (Acta Crystallographica Section E)             ###
###                                                                        ###
##############################################################################
#                                                                            #
# This CIF contains the data in a paper accepted for publication in Acta     #
# Crystallographica Section E. It conforms to the requirements of Notes      #
# for Authors for Section E, and has been peer reviewed under the auspices   #
# of the IUCr Commission on Journals.                                        #
#                                                                            #
# Full details of the Crystallographic Information File format               #
# are given in the paper "The Crystallographic Information File (CIF):       #
# a New Standard Archive File for Crystallography" by S. R. Hall, F. H.      #
# Allen and I. D. Brown [Acta Cryst. (1991), A47, 655-685].                  #
#                                                                            #
# The current version of the core CIF dictionary is obtainable from          #
# ftp://ftp.iucr.org/pub/cif_core.dic. The current version number is 2.4.    #
#                                                                            #
# Software is freely available for graphical display of the structure(s) in  #
# this CIF.  For information consult the CIF home page http://www.iucr.org/  #
# cif/home.html                                                              #
#                                                                            #
# This file may be used for bona fide research purposes within the           #
# scientific community so long as proper attribution is given to the journal # 
# article from which it was obtained.                                        #
#                                                                            #
##############################################################################
                                             
data_I
_audit_creation_method     SHELXL-97
_chemical_name_systematic
;
<i>catena</i>-Poly[[(6,7,9,10,17,18,20,21-octahydro-5,8,11,16,19,22-
hexaoxadibenzo[<i>a</i>,<i>j</i>]cyclooctadecene)barium]-di-\m-thiocyanato-
[thiocyanatodiaurate(I)(<i>Au</i>---<i>Au</i>)]-\m-thiocyanato]
;
_chemical_name_common     ?
_chemical_formula_moiety     'C24 H24 Au2 Ba N4 O6 S4'
_chemical_formula_sum     'C24 H24 Au2 Ba N4 O6 S4'
_chemical_formula_iupac     '[Au2 Ba (N C S)4 (C20 H24 O6)]'
_chemical_formula_weight     1123.98
_chemical_melting_point     ?
_symmetry_cell_setting     monoclinic
_symmetry_space_group_name_H-M     'P 21/c'
_symmetry_space_group_name_Hall     '-P 2ybc'
loop_
    _symmetry_equiv_pos_as_xyz
    'x, y, z'
    '-x, y+1/2, -z+1/2'
    '-x, -y, -z'
    'x, -y-1/2, z-1/2'
_cell_length_a     17.5491(8)
_cell_length_b     12.6183(4)
_cell_length_c     15.6584(6)
_cell_angle_alpha     90.00
_cell_angle_beta     110.598(2)
_cell_angle_gamma     90.00
_cell_volume     3245.7(2)
_cell_formula_units_Z     4
_cell_measurement_reflns_used     4482
_cell_measurement_theta_min     4.42
_cell_measurement_theta_max     56.91
_cell_measurement_temperature     150(2)
_exptl_crystal_description     plate
_exptl_crystal_colour     'pale pink'
_exptl_crystal_size_max     0.14
_exptl_crystal_size_mid     0.08
_exptl_crystal_size_min     0.01
_exptl_crystal_density_diffrn     2.300
_exptl_crystal_density_meas     ?
_exptl_crystal_density_method     'not measured'
_exptl_crystal_F_000     2088
_exptl_absorpt_coefficient_mu     28.760
_exptl_absorpt_correction_type     multi-scan
_exptl_absorpt_process_details     '(SADABS; Sheldrick, 2003)'
_exptl_absorpt_correction_T_min     0.1175
_exptl_absorpt_correction_T_max     0.7519
_exptl_special_details
;
A suitable crystal was mounted in a Cryo-loop with paratone-N and immediately
tranferred to the goniostat bathed in a cold stream.
The final unit cell is obtained from the refinement of the XYZ weighted
centroids of reflections above 20 \s(I). Note that the absorption correction
parameters Tmin and Tmax also reflect beam corrections, <i>etc</i>. As a
result, the numerical values for Tmin and Tmax may differ from expected values
based solely absorption effects and crystal size.
;
_diffrn_ambient_temperature     150(2)
_diffrn_radiation_type     CuK\a
_diffrn_radiation_wavelength     1.54178
_diffrn_radiation_source     'fine-focus sealed tube'
_diffrn_radiation_monochromator     graphite
_diffrn_measurement_device_type     'Bruker SMART6000 CCD'
_diffrn_measurement_method     \w
_diffrn_detector_area_resol_mean     0.92
_diffrn_reflns_number     14223
_diffrn_reflns_av_R_equivalents     0.0688
_diffrn_reflns_av_sigmaI/netI     0.0733
_diffrn_reflns_theta_min     2.69
_diffrn_reflns_theta_max     56.91
_diffrn_reflns_theta_full     56.91
_diffrn_measured_fraction_theta_max     0.941
_diffrn_measured_fraction_theta_full     0.941
_diffrn_reflns_limit_h_min     -16
_diffrn_reflns_limit_h_max     17
_diffrn_reflns_limit_k_min     -11
_diffrn_reflns_limit_k_max     13
_diffrn_reflns_limit_l_min     -16
_diffrn_reflns_limit_l_max     17
_diffrn_standards_number     0
_diffrn_standards_interval_count     ?
_diffrn_standards_interval_time     ?
_diffrn_standards_decay_%     0
_refine_special_details
;
Refinement of <i>F</i>^2^ against ALL reflections. The weighted <i>R</i>-factor
<i>wR</i> and goodness of fit <i>S</i> are based on <i>F</i>^2^, conventional
<i>R</i>-factors <i>R</i> are based on <i>F</i>, with <i>F</i> set to zero for
negative <i>F</i>^2^. The threshold expression of <i>F</i>^2^ >
\s(<i>F</i>^2^) is used only for calculating <i>R</i>-factors(gt) <i>etc</i>.
and is not relevant to the choice of reflections for refinement.
<i>R</i>-factors based on <i>F</i>^2^ are statistically about twice as large
as those based on <i>F</i>, and <i>R</i>-factors based on ALL data will be
even larger.
The anisotropic displacement parameters for C7 and C20 were constrained to be
equivalent to C6 and C5, respectively.
;
_reflns_number_total     4110
_reflns_number_gt     2905
_reflns_threshold_expression     I>2\s(I)
_refine_ls_structure_factor_coef     Fsqd
_refine_ls_matrix_type     full
_refine_ls_R_factor_all     0.0839
_refine_ls_R_factor_gt     0.0528
_refine_ls_wR_factor_gt     0.1149
_refine_ls_wR_factor_ref     0.1279
_refine_ls_goodness_of_fit_ref     0.983
_refine_ls_restrained_S_all     0.983
_refine_ls_number_reflns     4110
_refine_ls_number_parameters     358
_refine_ls_number_restraints     0
_refine_ls_hydrogen_treatment     constr
_refine_ls_weighting_scheme     calc
_refine_ls_weighting_details
                 'calc w=1/[\s^2^(Fo^2^)+(0.0766P)^2^] where P=(Fo^2^+2Fc^2^)/3'
_atom_sites_solution_hydrogens     geom
_atom_sites_solution_primary     direct
_atom_sites_solution_secondary     difmap
_refine_ls_shift/su_max     0.000
_refine_ls_shift/su_mean     0.000
_refine_diff_density_max     1.661
_refine_diff_density_min     -0.846
_refine_ls_extinction_method     none
_refine_ls_extinction_coef     ?
loop_
    _atom_type_symbol
    _atom_type_description
    _atom_type_scat_dispersion_real
    _atom_type_scat_dispersion_imag
    _atom_type_scat_source
    'C' 'C' 0.0181 0.0091
                         'International Tables Vol C Tables 4.2.6.8 and 6.1.1.4'
    'H' 'H' 0.0000 0.0000
                         'International Tables Vol C Tables 4.2.6.8 and 6.1.1.4'
    'N' 'N' 0.0311 0.0180
                         'International Tables Vol C Tables 4.2.6.8 and 6.1.1.4'
    'S' 'S' 0.3331 0.5567
                         'International Tables Vol C Tables 4.2.6.8 and 6.1.1.4'
    'Ba' 'Ba' -1.0456 8.4617
                         'International Tables Vol C Tables 4.2.6.8 and 6.1.1.4'
    'Au' 'Au' -4.4197 7.2980
                         'International Tables Vol C Tables 4.2.6.8 and 6.1.1.4'
    'O' 'O' 0.0492 0.0322
                         'International Tables Vol C Tables 4.2.6.8 and 6.1.1.4'
_computing_data_collection     'SMART (Bruker, 2003)'
_computing_cell_refinement     'SAINT (Bruker, 2003)'
_computing_data_reduction     'SAINT (Bruker, 2003)'
_computing_structure_solution     'SHELXTL (Sheldrick, 2008)'
_computing_structure_refinement     'SHELXTL (Sheldrick, 2008)'
_computing_molecular_graphics     'SHELXTL (Sheldrick, 2008)'
_computing_publication_material     'SHELXTL (Sheldrick, 2008)'
loop_
    _atom_site_type_symbol
    _atom_site_label
    _atom_site_fract_x
    _atom_site_fract_y
    _atom_site_fract_z
    _atom_site_U_iso_or_equiv
    _atom_site_adp_type
    _atom_site_calc_flag
    _atom_site_refinement_flags
    _atom_site_occupancy
    _atom_site_disorder_assembly
    _atom_site_disorder_group
    Au Au1 0.34634(4) 0.40337(5) 0.26591(4) 0.0408(2) Uani d . 1 . .
    Au Au2 0.17476(4) 0.43183(5) 0.27917(5) 0.0453(3) Uani d . 1 . .
    S S1 0.4056(2) 0.5186(3) 0.3851(2) 0.0433(11) Uani d . 1 . .
    S S2 0.3048(3) 0.2863(3) 0.1460(3) 0.0584(13) Uani d . 1 . .
    S S3 0.1241(3) 0.5265(4) 0.1450(3) 0.0635(14) Uani d . 1 . .
    S S4 0.2067(3) 0.3454(3) 0.4158(3) 0.0490(11) Uani d . 1 . .
    C C1 0.3550(10) 0.6284(13) 0.3434(10) 0.041(4) Uani d . 1 . .
    C C2 0.2600(10) 0.1899(13) 0.1840(11) 0.047(4) Uani d . 1 . .
    C C3 0.1250(9) 0.6475(14) 0.1921(11) 0.047(4) Uani d . 1 . .
    C C4 0.2867(11) 0.2679(14) 0.4179(11) 0.048(5) Uani d . 1 . .
    N N1 0.3197(8) 0.7081(11) 0.3177(9) 0.051(4) Uani d . 1 . .
    N N2 0.2288(8) 0.1179(10) 0.2044(9) 0.047(4) Uani d . 1 . .
    N N3 0.1230(9) 0.7317(11) 0.2215(10) 0.060(4) Uani d . 1 . .
    N N4 0.3382(9) 0.2131(12) 0.4199(10) 0.058(4) Uani d . 1 . .
    Ba Ba 0.23237(6) 0.89893(6) 0.25677(6) 0.0322(3) Uani d . 1 . .
    O O5 0.1978(8) 0.9218(9) 0.0567(7) 0.066(4) Uani d . 1 . .
    O O7 0.3582(6) 0.9286(7) 0.1843(6) 0.036(2) Uani d . 1 . .
    O O9 0.3953(7) 0.9610(9) 0.3779(7) 0.064(3) Uani d . 1 . .
    O O15 0.2715(8) 0.9925(10) 0.4392(8) 0.065(3) Uani d . 1 . .
    O O17 0.1095(6) 0.9937(7) 0.3111(6) 0.039(3) Uani d . 1 . .
    O O19 0.0748(7) 0.9545(9) 0.1208(7) 0.064(3) Uani d . 1 . .
    C C5 0.1207(10) 0.8637(12) 0.0123(9) 0.037(3) Uani d . 1 . .
    C C6 0.2689(9) 0.8954(11) 0.0301(9) 0.036(3) Uani d . 1 . .
    H H6A 0.2800 0.8184 0.0371 0.043 Uiso calc R 1 . .
    H H6B 0.2573 0.9146 -0.0346 0.043 Uiso calc R 1 . .
    C C7 0.3402(9) 0.9553(11) 0.0894(8) 0.036(3) Uani d . 1 . .
    H H7B 0.3880 0.9389 0.0721 0.043 Uiso calc R 1 . .
    H H7A 0.3292 1.0322 0.0806 0.043 Uiso calc R 1 . .
    C C8 0.4339(9) 0.9751(12) 0.2431(9) 0.041(4) Uani d . 1 . .
    H H8A 0.4274 1.0527 0.2464 0.049 Uiso calc R 1 . .
    H H8B 0.4773 0.9614 0.2177 0.049 Uiso calc R 1 . .
    C C9 0.4576(9) 0.9277(12) 0.3375(9) 0.040(4) Uani d . 1 . .
    H H9A 0.4594 0.8495 0.3339 0.048 Uiso calc R 1 . .
    H H9B 0.5122 0.9532 0.3761 0.048 Uiso calc R 1 . .
    C C10 0.4040(10) 0.9142(11) 0.4657(9) 0.038(4) Uani d . 1 . .
    C C11 0.4680(10) 0.8473(11) 0.5139(10) 0.040(4) Uani d . 1 . .
    H H11 0.5101 0.8316 0.4908 0.048 Uiso calc R 1 . .
    C C12 0.4694(11) 0.8042(12) 0.5956(10) 0.047(4) Uani d . 1 . .
    H H12 0.5129 0.7589 0.6291 0.057 Uiso calc R 1 . .
    C C13 0.4087(11) 0.8263(12) 0.6286(11) 0.044(4) Uani d . 1 . .
    H H13 0.4112 0.7978 0.6857 0.053 Uiso calc R 1 . .
    C C14 0.3448(10) 0.8886(11) 0.5806(10) 0.040(4) Uani d . 1 . .
    H H14 0.3029 0.9013 0.6046 0.049 Uiso calc R 1 . .
    C C15 0.3385(11) 0.9342(11) 0.4980(10) 0.037(4) Uani d . 1 . .
    C C16 0.2001(10) 1.0007(13) 0.4669(11) 0.050(5) Uani d . 1 . .
    H H16B 0.2145 1.0419 0.5242 0.061 Uiso calc R 1 . .
    H H16A 0.1833 0.9289 0.4787 0.061 Uiso calc R 1 . .
    C C17 0.1299(11) 1.0539(13) 0.3941(12) 0.056(5) Uani d . 1 . .
    H H17A 0.0822 1.0578 0.4139 0.067 Uiso calc R 1 . .
    H H17B 0.1453 1.1270 0.3838 0.067 Uiso calc R 1 . .
    C C18 0.0412(10) 1.0419(12) 0.2411(10) 0.048(5) Uani d . 1 . .
    H H18B 0.0578 1.1098 0.2212 0.058 Uiso calc R 1 . .
    H H18A -0.0032 1.0562 0.2647 0.058 Uiso calc R 1 . .
    C C19 0.0129(9) 0.9649(13) 0.1622(10) 0.042(4) Uani d . 1 . .
    H H19B 0.0023 0.8948 0.1843 0.050 Uiso calc R 1 . .
    H H19A -0.0384 0.9906 0.1162 0.050 Uiso calc R 1 . .
    C C20 0.0582(10) 0.8804(11) 0.0468(9) 0.037(3) Uani d . 1 . .
    C C21 -0.0125(10) 0.8211(12) 0.0105(10) 0.045(4) Uani d . 1 . .
    H H21 -0.0565 0.8328 0.0313 0.054 Uiso calc R 1 . .
    C C22 -0.0195(10) 0.7466(12) -0.0542(11) 0.054(5) Uani d . 1 . .
    H H22 -0.0671 0.7039 -0.0758 0.064 Uiso calc R 1 . .
    C C23 0.0427(12) 0.7322(13) -0.0892(11) 0.051(5) Uani d . 1 . .
    H H23 0.0359 0.6824 -0.1368 0.061 Uiso calc R 1 . .
    C C24 0.1134(10) 0.7894(12) -0.0554(10) 0.040(4) Uani d . 1 . .
    H H24 0.1565 0.7784 -0.0779 0.049 Uiso calc R 1 . .
loop_
    _atom_site_aniso_label
    _atom_site_aniso_U_11
    _atom_site_aniso_U_22
    _atom_site_aniso_U_33
    _atom_site_aniso_U_12
    _atom_site_aniso_U_13
    _atom_site_aniso_U_23
    Au1 0.0510(5) 0.0316(4) 0.0483(4) 0.0031(3) 0.0280(4) 0.0028(3)
    Au2 0.0490(5) 0.0377(4) 0.0535(4) 0.0027(4) 0.0235(4) 0.0008(3)
    S1 0.044(3) 0.043(2) 0.042(2) 0.010(2) 0.015(2) -0.0041(19)
    S2 0.099(4) 0.039(2) 0.053(2) -0.007(2) 0.046(3) -0.005(2)
    S3 0.079(4) 0.069(3) 0.049(2) 0.022(3) 0.030(3) 0.008(2)
    S4 0.063(3) 0.039(2) 0.054(2) 0.009(2) 0.033(2) 0.009(2)
    C1 0.037(11) 0.042(9) 0.048(9) -0.002(9) 0.021(9) -0.004(8)
    C2 0.045(12) 0.044(10) 0.056(10) 0.011(9) 0.022(10) -0.010(9)
    C3 0.031(11) 0.056(11) 0.056(10) -0.002(9) 0.018(9) 0.034(10)
    C4 0.059(14) 0.051(11) 0.048(10) -0.022(10) 0.035(11) -0.014(9)
    N1 0.040(10) 0.050(9) 0.059(8) 0.000(8) 0.012(8) -0.014(7)
    N2 0.060(11) 0.028(7) 0.053(8) -0.008(7) 0.018(8) -0.006(6)
    N3 0.065(11) 0.035(8) 0.079(10) -0.007(8) 0.024(9) 0.017(8)
    N4 0.064(12) 0.059(10) 0.064(9) 0.006(9) 0.037(9) 0.008(8)
    Ba 0.0354(6) 0.0300(5) 0.0345(5) 0.0007(4) 0.0166(4) 0.0001(4)
    O5 0.074(10) 0.077(9) 0.045(6) -0.001(7) 0.021(7) -0.001(6)
    O7 0.030(6) 0.039(6) 0.041(5) -0.004(5) 0.013(5) -0.003(5)
    O9 0.073(9) 0.063(8) 0.064(7) -0.001(7) 0.033(7) 0.007(6)
    O15 0.057(9) 0.081(9) 0.065(7) 0.004(7) 0.031(7) -0.004(7)
    O17 0.050(7) 0.032(5) 0.046(6) 0.006(5) 0.029(6) -0.011(5)
    O19 0.069(9) 0.073(8) 0.060(7) 0.000(7) 0.035(7) -0.007(7)
    C5 0.039(9) 0.042(6) 0.028(6) 0.009(6) 0.010(5) 0.011(5)
    C6 0.040(8) 0.042(6) 0.036(6) 0.007(5) 0.028(5) 0.003(5)
    C7 0.040(8) 0.042(6) 0.036(6) 0.007(5) 0.028(5) 0.003(5)
    C8 0.047(12) 0.041(9) 0.046(9) -0.018(8) 0.030(9) -0.005(8)
    C9 0.023(10) 0.053(10) 0.047(9) -0.018(8) 0.018(8) -0.012(8)
    C10 0.041(11) 0.040(9) 0.032(8) -0.009(8) 0.011(8) -0.006(8)
    C11 0.039(11) 0.028(8) 0.048(9) -0.007(8) 0.008(9) -0.008(8)
    C12 0.049(12) 0.036(9) 0.043(9) 0.008(8) 0.000(9) 0.011(8)
    C13 0.044(12) 0.042(10) 0.043(9) -0.011(9) 0.010(10) 0.004(8)
    C14 0.044(12) 0.038(9) 0.044(9) -0.018(9) 0.020(9) -0.014(8)
    C15 0.048(12) 0.027(8) 0.043(9) -0.010(8) 0.025(9) -0.013(7)
    C16 0.063(14) 0.047(10) 0.058(11) -0.012(10) 0.043(11) -0.033(9)
    C17 0.051(13) 0.043(10) 0.094(14) -0.001(9) 0.050(12) -0.020(10)
    C18 0.055(12) 0.033(9) 0.053(10) 0.029(8) 0.014(9) 0.010(8)
    C19 0.036(11) 0.058(10) 0.043(9) 0.008(8) 0.028(9) 0.011(8)
    C20 0.039(9) 0.042(6) 0.028(6) 0.009(6) 0.010(5) 0.011(5)
    C21 0.030(11) 0.038(9) 0.052(9) -0.003(8) -0.003(9) 0.000(8)
    C22 0.023(11) 0.036(10) 0.075(12) -0.003(8) -0.016(10) 0.000(9)
    C23 0.050(13) 0.046(10) 0.048(10) 0.026(10) 0.006(10) 0.013(9)
    C24 0.028(11) 0.045(9) 0.046(9) 0.009(8) 0.010(9) -0.001(8)
_geom_special_details
;
All e.s.d.'s (except the e.s.d. in the dihedral angle between two l.s. planes)
are estimated using the full covariance matrix. The cell e.s.d.'s are taken
into account individually in the estimation of e.s.d.'s in distances, angles
and torsion angles; correlations between e.s.d.'s in cell parameters are only
used when they are defined by crystal symmetry. An approximate (isotropic)
treatment of cell e.s.d.'s is used for estimating e.s.d.'s involving l.s.
planes.
;
loop_
    _geom_bond_atom_site_label_1
    _geom_bond_atom_site_label_2
    _geom_bond_site_symmetry_2
    _geom_bond_distance
    _geom_bond_publ_flag
    Au1 S2 . 2.297(4) y
    Au1 S1 . 2.305(4) y
    Au1 Au2 . 3.1109(10) ?
    Au2 S4 . 2.288(4) y
    Au2 S3 . 2.305(4) y
    S1 C1 . 1.651(17) ?
    S2 C2 . 1.668(19) ?
    S3 C3 . 1.69(2) ?
    S4 C4 . 1.70(2) ?
    C1 N1 . 1.176(18) ?
    C2 N2 . 1.162(19) ?
    C3 N3 . 1.16(2) ?
    C4 N4 . 1.131(19) ?
    N2 Ba 1_545 2.877(13) ?
    Ba N1 . 2.834(14) y
    Ba N2 1_565 2.877(13) y
    Ba N3 . 2.774(14) y
    Ba O7 . 2.840(9) y
    Ba O17 . 2.845(9) y
    Ba O19 . 2.921(12) y
    Ba O9 . 2.927(12) y
    Ba O15 . 2.940(11) y
    Ba O5 . 2.988(10) y
    O5 C5 . 1.479(18) ?
    O5 C6 . 1.486(17) ?
    O7 C7 . 1.446(15) ?
    O7 C8 . 1.447(16) ?
    O9 C10 . 1.454(17) ?
    O9 C9 . 1.504(18) ?
    O15 C15 . 1.418(18) ?
    O15 C16 . 1.467(18) ?
    O17 C17 . 1.438(17) ?
    O17 C18 . 1.443(16) ?
    O19 C20 . 1.436(18) ?
    O19 C19 . 1.453(17) ?
    C5 C24 . 1.388(19) ?
    C5 C20 . 1.40(2) ?
    C6 C7 . 1.477(19) ?
    C6 H6A . 0.9900 ?
    C6 H6B . 0.9900 ?
    C7 H7B . 0.9900 ?
    C7 H7A . 0.9900 ?
    C8 C9 . 1.510(18) ?
    C8 H8A . 0.9900 ?
    C8 H8B . 0.9900 ?
    C9 H9A . 0.9900 ?
    C9 H9B . 0.9900 ?
    C10 C11 . 1.39(2) ?
    C10 C15 . 1.43(2) ?
    C11 C12 . 1.38(2) ?
    C11 H11 . 0.9500 ?
    C12 C13 . 1.37(2) ?
    C12 H12 . 0.9500 ?
    C13 C14 . 1.36(2) ?
    C13 H13 . 0.9500 ?
    C14 C15 . 1.38(2) ?
    C14 H14 . 0.9500 ?
    C16 C17 . 1.51(2) ?
    C16 H16B . 0.9900 ?
    C16 H16A . 0.9900 ?
    C17 H17A . 0.9900 ?
    C17 H17B . 0.9900 ?
    C18 C19 . 1.51(2) ?
    C18 H18B . 0.9900 ?
    C18 H18A . 0.9900 ?
    C19 H19B . 0.9900 ?
    C19 H19A . 0.9900 ?
    C20 C21 . 1.39(2) ?
    C21 C22 . 1.35(2) ?
    C21 H21 . 0.9500 ?
    C22 C23 . 1.39(2) ?
    C22 H22 . 0.9500 ?
    C23 C24 . 1.37(2) ?
    C23 H23 . 0.9500 ?
    C24 H24 . 0.9500 ?
loop_
    _geom_angle_atom_site_label_1
    _geom_angle_atom_site_label_2
    _geom_angle_atom_site_label_3
    _geom_angle_site_symmetry_1
    _geom_angle_site_symmetry_3
    _geom_angle
    _geom_angle_publ_flag
    S2 Au1 S1 . . 172.10(16) ?
    S2 Au1 Au2 . . 95.32(13) ?
    S1 Au1 Au2 . . 92.58(10) ?
    S4 Au2 S3 . . 171.03(16) ?
    S4 Au2 Au1 . . 94.73(11) ?
    S3 Au2 Au1 . . 94.10(12) ?
    C1 S1 Au1 . . 100.5(5) ?
    C2 S2 Au1 . . 103.4(5) ?
    C3 S3 Au2 . . 97.5(5) ?
    C4 S4 Au2 . . 102.8(6) ?
    N1 C1 S1 . . 177.0(14) ?
    N2 C2 S2 . . 174.5(14) ?
    N3 C3 S3 . . 177.4(16) ?
    N4 C4 S4 . . 177.4(16) ?
    C1 N1 Ba . . 179.0(13) ?
    C2 N2 Ba . 1_545 149.7(12) ?
    C3 N3 Ba . . 131.2(13) ?
    N3 Ba N1 . . 71.0(4) ?
    N3 Ba O7 . . 127.0(4) ?
    N1 Ba O7 . . 80.9(3) ?
    N3 Ba O17 . . 80.5(4) ?
    N1 Ba O17 . . 129.3(3) ?
    O7 Ba O17 . . 147.3(3) ?
    N3 Ba N2 . 1_565 136.9(4) ?
    N1 Ba N2 . 1_565 150.2(4) ?
    O7 Ba N2 . 1_565 72.6(3) ?
    O17 Ba N2 . 1_565 74.8(3) ?
    N3 Ba O19 . . 68.0(4) ?
    N1 Ba O19 . . 135.3(3) ?
    O7 Ba O19 . . 110.3(3) ?
    O17 Ba O19 . . 59.6(3) ?
    N2 Ba O19 1_565 . 69.0(4) ?
    N3 Ba O9 . . 141.5(4) ?
    N1 Ba O9 . . 73.8(3) ?
    O7 Ba O9 . . 60.3(3) ?
    O17 Ba O9 . . 111.3(3) ?
    N2 Ba O9 1_565 . 81.1(3) ?
    O19 Ba O9 . . 150.1(3) ?
    N3 Ba O15 . . 114.1(4) ?
    N1 Ba O15 . . 95.8(4) ?
    O7 Ba O15 . . 112.7(3) ?
    O17 Ba O15 . . 58.9(3) ?
    N2 Ba O15 1_565 . 82.3(3) ?
    O19 Ba O15 . . 116.7(3) ?
    O9 Ba O15 . . 54.7(3) ?
    N3 Ba O5 . . 89.6(4) ?
    N1 Ba O5 . . 108.7(4) ?
    O7 Ba O5 . . 57.9(3) ?
    O17 Ba O5 . . 112.1(3) ?
    N2 Ba O5 1_565 . 68.4(3) ?
    O19 Ba O5 . . 54.6(3) ?
    O9 Ba O5 . . 116.4(3) ?
    O15 Ba O5 . . 150.7(3) ?
    C5 O5 C6 . . 118.4(11) ?
    C5 O5 Ba . . 105.1(8) ?
    C6 O5 Ba . . 113.0(8) ?
    C7 O7 C8 . . 112.3(10) ?
    C7 O7 Ba . . 121.4(8) ?
    C8 O7 Ba . . 117.9(7) ?
    C10 O9 C9 . . 115.7(12) ?
    C10 O9 Ba . . 105.0(8) ?
    C9 O9 Ba . . 110.0(8) ?
    C15 O15 C16 . . 116.4(12) ?
    C15 O15 Ba . . 106.3(8) ?
    C16 O15 Ba . . 112.6(8) ?
    C17 O17 C18 . . 109.8(11) ?
    C17 O17 Ba . . 121.3(9) ?
    C18 O17 Ba . . 117.7(8) ?
    C20 O19 C19 . . 116.6(12) ?
    C20 O19 Ba . . 107.6(8) ?
    C19 O19 Ba . . 111.1(8) ?
    C24 C5 C20 . . 121.6(15) ?
    C24 C5 O5 . . 121.1(14) ?
    C20 C5 O5 . . 117.1(13) ?
    C7 C6 O5 . . 108.6(11) ?
    C7 C6 H6A . . 110.0 ?
    O5 C6 H6A . . 110.0 ?
    C7 C6 H6B . . 110.0 ?
    O5 C6 H6B . . 110.0 ?
    H6A C6 H6B . . 108.4 ?
    O7 C7 C6 . . 111.0(11) ?
    O7 C7 H7B . . 109.4 ?
    C6 C7 H7B . . 109.4 ?
    O7 C7 H7A . . 109.4 ?
    C6 C7 H7A . . 109.4 ?
    H7B C7 H7A . . 108.0 ?
    O7 C8 C9 . . 109.7(11) ?
    O7 C8 H8A . . 109.7 ?
    C9 C8 H8A . . 109.7 ?
    O7 C8 H8B . . 109.7 ?
    C9 C8 H8B . . 109.7 ?
    H8A C8 H8B . . 108.2 ?
    O9 C9 C8 . . 108.1(12) ?
    O9 C9 H9A . . 110.1 ?
    C8 C9 H9A . . 110.1 ?
    O9 C9 H9B . . 110.1 ?
    C8 C9 H9B . . 110.1 ?
    H9A C9 H9B . . 108.4 ?
    C11 C10 C15 . . 120.6(14) ?
    C11 C10 O9 . . 123.7(14) ?
    C15 C10 O9 . . 115.6(13) ?
    C12 C11 C10 . . 119.2(15) ?
    C12 C11 H11 . . 120.4 ?
    C10 C11 H11 . . 120.4 ?
    C13 C12 C11 . . 120.5(15) ?
    C13 C12 H12 . . 119.8 ?
    C11 C12 H12 . . 119.8 ?
    C14 C13 C12 . . 120.7(15) ?
    C14 C13 H13 . . 119.6 ?
    C12 C13 H13 . . 119.6 ?
    C13 C14 C15 . . 122.4(16) ?
    C13 C14 H14 . . 118.8 ?
    C15 C14 H14 . . 118.8 ?
    C14 C15 O15 . . 126.7(15) ?
    C14 C15 C10 . . 116.6(15) ?
    O15 C15 C10 . . 116.6(13) ?
    O15 C16 C17 . . 111.3(13) ?
    O15 C16 H16B . . 109.4 ?
    C17 C16 H16B . . 109.4 ?
    O15 C16 H16A . . 109.4 ?
    C17 C16 H16A . . 109.4 ?
    H16B C16 H16A . . 108.0 ?
    O17 C17 C16 . . 108.9(12) ?
    O17 C17 H17A . . 109.9 ?
    C16 C17 H17A . . 109.9 ?
    O17 C17 H17B . . 109.9 ?
    C16 C17 H17B . . 109.9 ?
    H17A C17 H17B . . 108.3 ?
    O17 C18 C19 . . 107.2(11) ?
    O17 C18 H18B . . 110.3 ?
    C19 C18 H18B . . 110.3 ?
    O17 C18 H18A . . 110.3 ?
    C19 C18 H18A . . 110.3 ?
    H18B C18 H18A . . 108.5 ?
    O19 C19 C18 . . 109.9(13) ?
    O19 C19 H19B . . 109.7 ?
    C18 C19 H19B . . 109.7 ?
    O19 C19 H19A . . 109.7 ?
    C18 C19 H19A . . 109.7 ?
    H19B C19 H19A . . 108.2 ?
    C21 C20 C5 . . 118.0(14) ?
    C21 C20 O19 . . 125.5(14) ?
    C5 C20 O19 . . 116.4(14) ?
    C22 C21 C20 . . 120.9(16) ?
    C22 C21 H21 . . 119.6 ?
    C20 C21 H21 . . 119.6 ?
    C21 C22 C23 . . 120.4(16) ?
    C21 C22 H22 . . 119.8 ?
    C23 C22 H22 . . 119.8 ?
    C24 C23 C22 . . 120.5(16) ?
    C24 C23 H23 . . 119.7 ?
    C22 C23 H23 . . 119.7 ?
    C23 C24 C5 . . 118.5(16) ?
    C23 C24 H24 . . 120.7 ?
    C5 C24 H24 . . 120.7 ?
loop_
    _geom_torsion_atom_site_label_1
    _geom_torsion_atom_site_label_2
    _geom_torsion_atom_site_label_3
    _geom_torsion_atom_site_label_4
    _geom_torsion_site_symmetry_1
    _geom_torsion_site_symmetry_2
    _geom_torsion_site_symmetry_3
    _geom_torsion_site_symmetry_4
    _geom_torsion
    _geom_torsion_publ_flag
    S2 Au1 Au2 S4 . . . . 110.83(15) ?
    S1 Au1 Au2 S4 . . . . -69.26(14) ?
    S2 Au1 Au2 S3 . . . . -70.74(16) ?
    S1 Au1 Au2 S3 . . . . 109.17(16) ?
    S2 Au1 S1 C1 . . . . 118.4(11) ?
    Au2 Au1 S1 C1 . . . . -60.9(6) ?
    S1 Au1 S2 C2 . . . . 125.3(11) ?
    Au2 Au1 S2 C2 . . . . -55.4(6) ?
    S4 Au2 S3 C3 . . . . 64.5(13) ?
    Au1 Au2 S3 C3 . . . . -105.4(6) ?
    S3 Au2 S4 C4 . . . . 167.1(11) ?
    Au1 Au2 S4 C4 . . . . -23.0(6) ?
    Au1 S1 C1 N1 . . . .  15E1(3)
                                 ?
    Au1 S2 C2 N2 . . . . -168(17) ?
    Au2 S3 C3 N3 . . . .  -15E1(4)
                                  ?
    Au2 S4 C4 N4 . . . .  -13E1(4)
                                  ?
    S1 C1 N1 Ba . . . .  -7E1(9)
                                ?
    S2 C2 N2 Ba . . . 1_545 61(18) ?
    S3 C3 N3 Ba . . . .  -12E1(4)
                                 ?
    C6 O5 C5 C24 . . . . -2.7(18) ?
    C6 O5 C5 C20 . . . . 172.0(12) ?
    C5 O5 C6 C7 . . . . -174.4(11) ?
    C8 O7 C7 C6 . . . . 172.3(11) ?
    O5 C6 C7 O7 . . . . 59.6(14) ?
    C7 O7 C8 C9 . . . . -169.0(11) ?
    C10 O9 C9 C8 . . . . 174.3(11) ?
    O7 C8 C9 O9 . . . . -66.0(14) ?
    C9 O9 C10 C11 . . . . 3.7(19) ?
    C9 O9 C10 C15 . . . . -171.6(12) ?
    C15 C10 C11 C12 . . . . -3(2) ?
    O9 C10 C11 C12 . . . . -178.0(13) ?
    C10 C11 C12 C13 . . . . 0(2) ?
    C11 C12 C13 C14 . . . . 2(2) ?
    C12 C13 C14 C15 . . . . -1(2) ?
    C13 C14 C15 O15 . . . . 174.1(13) ?
    C13 C14 C15 C10 . . . . -1(2) ?
    C16 O15 C15 C14 . . . . -3(2) ?
    C16 O15 C15 C10 . . . . 172.1(12) ?
    C11 C10 C15 C14 . . . . 3(2) ?
    O9 C10 C15 C14 . . . . 178.7(12) ?
    C11 C10 C15 O15 . . . . -172.5(12) ?
    O9 C10 C15 O15 . . . . 3.0(18) ?
    C15 O15 C16 C17 . . . . -173.8(12) ?
    C18 O17 C17 C16 . . . . 178.7(13) ?
    O15 C16 C17 O17 . . . . 58.9(16) ?
    C17 O17 C18 C19 . . . . -169.6(12) ?
    C20 O19 C19 C18 . . . . 177.5(11) ?
    O17 C18 C19 O19 . . . . -67.0(15) ?
    C24 C5 C20 C21 . . . . -1(2) ?
    O5 C5 C20 C21 . . . . -175.5(12) ?
    C24 C5 C20 O19 . . . . 176.2(12) ?
    O5 C5 C20 O19 . . . . 1.4(18) ?
    C19 O19 C20 C21 . . . . 2(2) ?
    C19 O19 C20 C5 . . . . -174.6(12) ?
    C5 C20 C21 C22 . . . . 2(2) ?
    O19 C20 C21 C22 . . . . -174.3(13) ?
    C20 C21 C22 C23 . . . . -4(2) ?
    C21 C22 C23 C24 . . . . 3(2) ?
    C22 C23 C24 C5 . . . . -2(2) ?
    C20 C5 C24 C23 . . . . 1(2) ?
    O5 C5 C24 C23 . . . . 175.1(12) ?
data_global
_journal_date_recd_electronic     2009-09-14
_journal_date_accepted     2009-10-28
_journal_name_full     'Acta Crystallographica, Section E'
_journal_year     2009
_journal_volume     65
_journal_issue     12
_journal_page_first     m1509
_journal_page_last     m1510
_journal_paper_category     QM
_journal_coeditor_code     HB5102
_publ_contact_author_name     'Dr. Nathan L. Coker'
_publ_contact_author_address
;     Department of Physical Sciences
      Morehead State University
      Morehead, KY 40351 USA
;
_publ_contact_author_email     jeanette.krause@uc.edu
_publ_contact_author_fax     '?'
_publ_contact_author_phone     '?'
_publ_section_title
;\
<i>catena</i>-Poly[[(6,7,9,10,17,18,20,21-octahydro-5,8,11,16,19,22-hexaoxa\
dibenzo[<i>a</i>,<i>j</i>]cyclooctadecene)barium]-di-\m-thiocyanato-\
[thiocyanatodiaurate(I)(<i>Au</i>---<i>Au</i>)]-\m-thiocyanato]
;
loop_
    _publ_author_name
    _publ_author_address
    'Stroud, Tonia L.'
;     Department of Physical Sciences
      Morehead State University
      Morehead, KY 40351
      USA
;
    'Coker, Nathan L.'
;     Department of Physical Sciences
      Morehead State University
      Morehead, KY 40351
      USA
;
    'Krause, Jeanette A.'
;     Department of Chemistry
      University of Cincinnati
      Cincinnati, OH 45221-0172
      USA
;
