# Supplementary material for: catena-Poly[[(6,7,9,10,17,18,20,21-octa­hydro-5,8,11,16,19,22-hexa­oxadibenzo[a,j]cyclo­octa­decene)barium]-di-μ-thio­cyanato-[thio­cyanato­diaurate(I)(Au—Au)]-μ-thio­cyanato]
Source: Acta Crystallogr Sect E Struct Rep Online. 2009 Nov 4;65(Pt 12):m1509–10. doi: 10.1107/S1600536809045218 (PMC2971920; doi:10.1107/S1600536809045218)
Supplement: Supplementary file 2 [file e-65-m1509-Isup2.hkl]

# 
# h,k,l, Fc-squared, Fo-squared, sigma(Fo-squared) and status flag 
# 
data_I
_shelx_title ' I in P2(1)/c' 
_shelx_refln_list_code          4 
_shelx_F_calc_maximum      670.09 
_exptl_crystal_F_000      2088.00 
_reflns_d_resolution_high  0.9201 
 
loop_ 
 _symmetry_equiv_pos_as_xyz 
 'x, y, z' 
 '-x, y+1/2, -z+1/2' 
 '-x, -y, -z' 
 'x, -y-1/2, z-1/2' 
 
_cell_length_a    17.5491 
_cell_length_b    12.6183 
_cell_length_c    15.6584 
_cell_angle_alpha  90.000 
_cell_angle_beta  110.598 
_cell_angle_gamma  90.000 
 
_shelx_F_squared_multiplier     1.000 
 
loop_ 
 _refln_index_h 
 _refln_index_k 
 _refln_index_l 
 _refln_F_squared_calc 
 _refln_F_squared_meas 
 _refln_F_squared_sigma 
 _refln_observed_status 
   1   0   0      181.82      -40.54     70.43 o 
   2   0   0   256317.70   314857.75   6124.80 o 
   3   0   0      954.43     1225.85    174.33 o 
   4   0   0    45338.50    54056.09   1195.73 o 
   5   0   0    47084.90    59922.25   1367.98 o 
   6   0   0    75857.73    83095.73   1822.94 o 
   7   0   0    51751.37    59008.92   1402.95 o 
   8   0   0       30.98     -181.73    250.18 o 
   9   0   0    24066.78    23285.58    863.72 o 
  10   0   0    23266.30    23413.46    851.42 o 
  11   0   0     1037.54     1565.51    421.34 o 
  12   0   0    20844.96    21290.79   1531.61 o 
  13   0   0     8179.64     7489.72    715.88 o 
   1   1   0     8708.11    12021.39    329.44 o 
   2   1   0     6929.46     7748.91    198.62 o 
   3   1   0    11005.70    12440.53    285.02 o 
   4   1   0     5498.27     6592.12    251.01 o 
   5   1   0    63351.03    68600.06   1073.94 o 
   6   1   0     5858.18     6760.14    290.31 o 
   7   1   0    58820.09    62852.63   1047.89 o 
   8   1   0      767.02      492.33    311.69 o 
   9   1   0     2801.25     2786.03    265.32 o 
  10   1   0     9830.00     9976.73    463.01 o 
  11   1   0     4083.89     3825.54    352.87 o 
  12   1   0    20000.55    19068.19    932.57 o 
  13   1   0      990.30      880.68    390.51 o 
   0   2   0   227719.86   232449.20   3768.00 o 
   1   2   0      309.91      200.03    134.41 o 
   2   2   0    19526.84    22264.46    386.50 o 
   3   2   0    24037.88    25290.00    415.69 o 
   4   2   0    40979.54    46184.12    658.90 o 
   5   2   0    47586.14    54084.59    901.21 o 
   6   2   0     4895.45     4707.07    266.78 o 
   7   2   0     6486.09     6640.75    316.35 o 
   8   2   0      429.43      464.82    241.07 o 
   9   2   0     1172.75     1048.27    242.17 o 
  10   2   0     4102.71     3815.05    334.80 o 
  11   2   0     4676.36     4910.23    390.84 o 
  12   2   0    11316.15    10917.91   1064.83 o 
   1   3   0     5799.93     7154.49    318.37 o 
   2   3   0     9081.42     9774.60    328.15 o 
   3   3   0    18476.91    18983.66    402.59 o 
   4   3   0     2959.47     3726.70    222.77 o 
   5   3   0   219327.23   225764.92   2602.69 o 
   6   3   0     4167.02     4621.36    257.86 o 
   7   3   0   118051.07   118339.20   1850.58 o 
   8   3   0      546.71      318.92    226.44 o 
   9   3   0      547.11      542.60    250.11 o 
  10   3   0    32844.36    31705.94   1738.40 o 
  11   3   0    17860.46    15969.63    546.62 o 
  12   3   0    44736.78    44993.55   1745.37 o 
  13   3   0     5810.50     5382.37   1819.61 o 
   0   4   0    57641.84    62475.85   1222.08 o 
   1   4   0    10346.50    11024.26    512.19 o 
   2   4   0    73624.13    78510.52   1525.77 o 
   3   4   0     1158.48     1879.61    229.80 o 
   4   4   0     1568.49     1798.58    229.65 o 
   5   4   0    14929.42    14748.97    872.52 o 
   6   4   0     8002.02     7441.16    324.94 o 
   7   4   0    84695.39    81928.06   1397.94 o 
   8   4   0     2941.75     3002.26    336.63 o 
   9   4   0    23703.78    22296.41   1366.70 o 
  10   4   0    35566.42    34244.70    852.23 o 
  11   4   0      103.48      395.25    356.11 o 
  12   4   0     4876.86     4957.91    496.49 o 
  13   4   0       79.59     -569.84   1227.01 o 
  14   4   0     2498.31     5270.35   1379.00 o 
  15   4   0     1411.51     2804.03   1782.43 o 
   1   5   0     9705.89    10877.60    413.22 o 
   2   5   0    13977.51    14125.04    653.40 o 
   3   5   0     2949.20     2917.56    358.83 o 
   4   5   0     7855.80     7566.61    361.59 o 
   5   5   0    17072.27    16448.45    469.15 o 
   6   5   0       43.25      323.00    252.05 o 
   7   5   0    29602.97    26306.35    691.76 o 
   8   5   0     7054.30     7135.03    471.76 o 
   9   5   0      145.12      312.65    439.12 o 
  10   5   0    15378.83    15290.61    896.49 o 
  11   5   0     3190.28     3223.14    454.82 o 
  12   5   0     2858.10     2860.72   1111.09 o 
  13   5   0     5141.90     4694.91   1203.42 o 
  14   5   0      871.80     2232.72   1962.03 o 
  15   5   0     1645.17     3766.70   1179.36 o 
  16   5   0     5111.53     4357.63   1788.71 o 
   0   6   0   179258.98   186337.97   4746.16 o 
   1   6   0      402.25      249.05    289.48 o 
   2   6   0    77426.10    80278.85   1319.58 o 
   3   6   0     1797.85     3245.50    367.89 o 
   4   6   0     6320.93     6441.87    444.51 o 
   5   6   0    11919.45    11016.91    556.18 o 
   6   6   0    55416.36    49485.20   1116.54 o 
   7   6   0    33527.14    28269.85   1037.44 o 
   8   6   0     1725.11     1543.16    633.85 o 
   9   6   0     1623.17     1353.39    441.29 o 
  10   6   0    35351.13    30110.71    834.24 o 
  11   6   0     4183.67     4954.74    766.73 o 
  12   6   0    17428.06    15902.42   1487.63 o 
  13   6   0      197.11      589.94    941.48 o 
  14   6   0      168.88     -216.20    933.27 o 
  15   6   0     7183.21     7777.22   1113.61 o 
  16   6   0     1595.94     2028.76    964.70 o 
   1   7   0      198.67     -189.07    271.77 o 
   2   7   0    56740.62    52867.64    992.42 o 
   3   7   0    47495.33    47015.45    951.38 o 
   4   7   0    22579.44    21895.63    669.78 o 
   5   7   0    51214.68    48814.82   1996.85 o 
   6   7   0     1820.73     1427.98    462.93 o 
   7   7   0     6841.40     6751.91    882.14 o 
   8   7   0     1641.51     1558.18    482.17 o 
   9   7   0      472.41     -473.95    473.95 o 
  10   7   0      260.75       33.16    621.86 o 
  11   7   0     1970.85     2958.89    821.94 o 
  12   7   0    10900.11    12522.79   1108.52 o 
  13   7   0       36.06     1515.02    827.74 o 
  14   7   0    10294.16    11511.83   1406.20 o 
  15   7   0     3998.04     5401.65    866.41 o 
   0   8   0     6006.08     6226.04    591.20 o 
   1   8   0     1996.46     1617.24    395.73 o 
   2   8   0      926.05       51.08    330.24 o 
   3   8   0    18494.70    15806.73    669.86 o 
   4   8   0     3170.27     3229.14    437.33 o 
   5   8   0     6034.91     6013.45    453.18 o 
   6   8   0    27125.33    22598.23   1089.73 o 
   7   8   0     2946.41     3187.50    510.85 o 
   8   8   0    15671.04    13104.18    782.36 o 
   9   8   0    17293.23    15106.05   1076.24 o 
  10   8   0      106.65      968.14    610.18 o 
  11   8   0    12246.84    12191.63   1016.78 o 
  12   8   0     3412.32     4217.51   1123.18 o 
  13   8   0       71.00     -543.70    681.24 o 
  14   8   0     3378.28     5596.77    771.99 o 
   1   9   0    17602.81    15791.03    455.97 o 
   2   9   0     1275.59     1166.13    302.63 o 
   3   9   0    13985.97    12207.24    432.25 o 
   4   9   0      638.01      499.61    328.95 o 
   5   9   0    43147.69    38919.11    991.96 o 
   6   9   0        6.74     -145.66    632.67 o 
   7   9   0    10207.13     9799.92    968.55 o 
   8   9   0      595.10     1740.22    613.90 o 
   9   9   0       48.31     -412.18    583.44 o 
  10   9   0     4529.54     4268.59   1042.02 o 
  11   9   0     5522.09     5645.60   1015.58 o 
  12   9   0     9648.80     9583.74    866.59 o 
  13   9   0     1218.25     1889.65    655.30 o 
   0  10   0    28615.29    29247.97    986.07 o 
   1  10   0    12523.70    10707.30    543.91 o 
   2  10   0    16138.55    15589.05    761.27 o 
   3  10   0    26150.19    23827.65   1186.80 o 
   4  10   0       78.49      773.87    509.93 o 
   5  10   0      843.72     1329.39    472.17 o 
   6  10   0      636.28      566.25    570.52 o 
   7  10   0    15963.27    15939.50   1056.24 o 
   8  10   0     8128.67     8029.55   1567.48 o 
   9  10   0    18977.20    19884.82   1038.22 o 
  10  10   0     9129.03     9056.94    852.40 o 
  11  10   0     2722.97     2612.43    782.30 o 
  12  10   0     2330.63     2609.74    616.69 o 
   1  11   0    15623.62    15973.83    844.91 o 
   2  11   0    24421.04    23107.38    947.54 o 
   3  11   0     2127.52     2332.19    579.75 o 
   4  11   0    27737.95    25661.09   1419.38 o 
   5  11   0      351.04      687.42    585.97 o 
   6  11   0     2615.75     1942.01    755.59 o 
   7  11   0      170.29      268.10    950.91 o 
   8  11   0     3289.62     5345.21   1108.26 o 
   9  11   0     1521.42     2166.24    683.78 o 
  10  11   0      680.71      958.77    621.67 o 
   0  12   0     8573.39     8436.69    944.10 o 
   1  12   0      142.31      362.98    508.89 o 
   2  12   0     2286.27     2261.11    546.13 o 
   3  12   0      220.38      471.46    499.60 o 
   4  12   0      937.65      892.76    506.78 o 
   5  12   0     3450.92     4340.75    511.17 o 
   6  12   0     2347.64     3153.42   1079.46 o 
   7  12   0     2415.99     3510.40    985.99 o 
   8  12   0        2.01     -614.22    850.89 o 
   1  13   0     2550.57     2651.94    475.98 o 
   2  13   0    13990.42    13773.82    680.45 o 
   3  13   0     5617.50     6204.42    673.65 o 
   4  13   0    15909.03    15809.94    729.72 o 
   5  13   0     9791.65    10811.50    706.80 o 
 -13   1   1    11636.57    10665.26    544.77 o 
 -12   1   1    25690.22    25715.36    661.21 o 
 -11   1   1    21172.08    21828.24    610.84 o 
 -10   1   1    32483.91    33242.93    889.19 o 
  -9   1   1      559.11      491.18    206.17 o 
  -8   1   1    14650.03    15618.09    731.00 o 
  -7   1   1   151938.31   174194.52   2545.24 o 
  -6   1   1       28.72     -174.88    174.88 o 
  -5   1   1   449020.09   512896.25   7079.92 o 
  -4   1   1     3320.48     3731.03    201.84 o 
  -3   1   1    12002.46    14061.45    234.21 o 
  -2   1   1      405.68      519.92     71.33 o 
  -1   1   1    23265.23    30393.40    523.65 o 
   0   1   1     3900.27     5020.80    179.47 o 
   1   1   1    78311.34    86950.21   1354.60 o 
   2   1   1     5621.12     5899.84    149.57 o 
   3   1   1    28535.54    30554.95    409.43 o 
   4   1   1     1432.45     2072.97    207.16 o 
   5   1   1   179645.72   195390.34   2796.56 o 
   6   1   1     4054.84     4534.56    309.87 o 
   7   1   1    66559.48    73180.70   1206.16 o 
   8   1   1       82.43       37.63    216.38 o 
   9   1   1     6707.19     6392.36    353.90 o 
  10   1   1    24239.98    24234.63    984.12 o 
  11   1   1     5610.25     5173.52    397.30 o 
  12   1   1    46539.54    44734.20   1014.06 o 
 -13   2   1       97.41       32.40    357.32 o 
 -12   2   1    25146.01    25239.35    633.16 o 
 -11   2   1     6521.36     6061.48    402.21 o 
 -10   2   1    30399.43    30231.91    707.14 o 
  -9   2   1    11178.62    10460.93    404.03 o 
  -8   2   1     5796.45     6009.02    349.36 o 
  -7   2   1    49483.94    52990.76    932.04 o 
  -6   2   1    80495.76    86169.22   2126.64 o 
  -5   2   1    44388.68    47408.69   1319.76 o 
  -4   2   1    23460.12    25256.71    464.29 o 
  -3   2   1       54.73      256.48    128.97 o 
  -2   2   1   173490.08   197538.89   2233.67 o 
  -1   2   1      162.74      363.08    156.42 o 
   0   2   1   418008.31   482595.34   5740.25 o 
   1   2   1    11465.60    14195.77    302.39 o 
   2   2   1   111272.58   130222.58   1499.66 o 
   3   2   1      133.14      -68.34    122.34 o 
   4   2   1     5622.21     6515.19    224.92 o 
   5   2   1    43277.19    46509.51    697.03 o 
   6   2   1    30676.79    30259.61    771.80 o 
   7   2   1    88351.50    91685.71   1481.53 o 
   8   2   1      570.56      230.92    282.44 o 
   9   2   1     6074.38     6760.86    504.04 o 
  10   2   1    24263.98    23555.83    825.70 o 
  11   2   1     4099.30     3986.55    389.20 o 
  12   2   1    16848.04    15990.81    994.62 o 
 -13   3   1      213.54       -6.22    688.62 o 
 -12   3   1     9457.97     9414.47    853.12 o 
 -11   3   1        1.85       55.78    433.22 o 
 -10   3   1      238.90      210.25    265.08 o 
  -9   3   1      936.75     1183.49    261.31 o 
  -8   3   1    12624.90    12575.84    435.50 o 
  -7   3   1     2853.39     2856.39    459.29 o 
  -6   3   1      478.71      685.76    215.13 o 
  -5   3   1     3189.76     3629.11    219.73 o 
  -4   3   1    20756.13    21894.84    416.60 o 
  -3   3   1    28262.93    29485.65    718.00 o 
  -2   3   1     2325.11     2479.07    198.04 o 
  -1   3   1    11676.66    12053.40    571.64 o 
   0   3   1     3393.84     3849.91    288.87 o 
   1   3   1    22427.89    24727.59    512.99 o 
   2   3   1    60353.78    63403.52    840.34 o 
   3   3   1     4708.66     5419.80    570.68 o 
   4   3   1    28920.83    30757.83    605.06 o 
   5   3   1     5765.07     6195.61    274.69 o 
   6   3   1     3251.95     3724.49    276.74 o 
   7   3   1     1348.75     1523.01    246.64 o 
   8   3   1      515.19      281.82    241.70 o 
   9   3   1     2030.10     1887.01    332.20 o 
  10   3   1     1086.19      991.38    304.79 o 
  11   3   1      749.13      837.60    345.10 o 
  12   3   1       79.64      451.69    379.88 o 
  13   3   1     4279.37     5592.53   1681.11 o 
 -15   4   1     9699.77     9194.38   1987.17 o 
 -14   4   1     1626.57     2815.76   1497.05 o 
 -13   4   1       91.94      947.97   1204.41 o 
 -12   4   1    28711.89    27340.15    733.26 o 
 -11   4   1     9019.64     9317.86    805.21 o 
 -10   4   1    20925.84    18047.06    753.91 o 
  -9   4   1       29.87      354.46    278.07 o 
  -8   4   1     2099.85     2142.20    294.60 o 
  -7   4   1    17968.15    17858.34    527.14 o 
  -6   4   1    37671.70    36729.32    930.49 o 
  -5   4   1     5686.18     5663.32    293.03 o 
  -4   4   1     8299.72     8212.05    404.77 o 
  -3   4   1     9027.84     8566.17    337.68 o 
  -2   4   1    79145.23    88268.91   1259.90 o 
  -1   4   1      104.95     -131.39    540.65 o 
   0   4   1   309373.41   333731.41   4096.00 o 
   1   4   1     6000.81     6998.07    450.51 o 
   2   4   1    51947.18    52727.68   1056.79 o 
   3   4   1     7669.72     7593.05    339.38 o 
   4   4   1    20751.17    21733.30    470.38 o 
   5   4   1    72498.72    76938.13   1171.22 o 
   6   4   1    64200.95    60379.83    947.79 o 
   7   4   1    28263.96    26620.34    721.78 o 
   8   4   1     3249.21     3328.24    500.03 o 
   9   4   1      124.97      278.28    388.41 o 
  10   4   1    15996.38    14760.12    616.18 o 
  11   4   1    19328.30    17805.36    637.01 o 
  12   4   1    19195.61    18321.66   1573.31 o 
  13   4   1     1825.47     1880.16   1255.88 o 
  14   4   1     3346.59     4470.46   1328.26 o 
  15   4   1     1472.05     1420.08   1810.18 o 
 -16   5   1       62.61    -1036.26   1627.43 o 
 -15   5   1     2296.14     2882.75   1289.17 o 
 -14   5   1    14474.42    17176.22   1465.51 o 
 -13   5   1     3952.56     5464.40   1833.22 o 
 -12   5   1    64445.63    57382.03   1555.07 o 
 -11   5   1    27607.84    25521.33    768.29 o 
 -10   5   1    15305.62    14765.57    532.20 o 
  -9   5   1     1641.12     1559.78    359.64 o 
  -8   5   1       64.63      317.33    301.13 o 
  -7   5   1    79208.03    78058.02   1593.81 o 
  -6   5   1      224.14     -147.96    252.95 o 
  -5   5   1   119711.67   119058.99   1532.70 o 
  -4   5   1    11813.13    11856.50    404.65 o 
  -3   5   1    34749.30    35812.50    701.68 o 
  -2   5   1     4552.72     5017.67    501.82 o 
  -1   5   1     2416.98     2344.96    280.72 o 
   0   5   1     9369.06     8419.08    365.29 o 
   1   5   1     7644.99     6379.65    360.08 o 
   2   5   1    33000.72    31430.64    744.22 o 
   3   5   1    21231.29    20616.24    703.18 o 
   4   5   1    10916.46    10584.07    436.17 o 
   5   5   1   159515.81   156359.95   2945.56 o 
   6   5   1     7656.84     7119.17    428.91 o 
   7   5   1    49037.57    44919.61   1382.38 o 
   8   5   1     1077.79      405.15    348.60 o 
   9   5   1      289.16      366.43    355.16 o 
  10   5   1    23892.78    19922.00   1132.07 o 
  11   5   1     8831.92     9600.37    668.75 o 
  12   5   1    40061.96    40078.57   1821.58 o 
  13   5   1      235.09     1225.40   1129.38 o 
  14   5   1     9954.74    10220.80   1333.53 o 
  15   5   1      847.49      331.83   1360.38 o 
  16   5   1      306.26     1310.12   1638.43 o 
 -16   6   1     1889.99     3310.11   1038.29 o 
 -15   6   1     1837.79     5062.32   2017.01 o 
 -14   6   1     1940.19     3690.42   1015.32 o 
 -13   6   1       56.89     -309.78    879.95 o 
 -12   6   1      334.80       61.47    694.85 o 
 -11   6   1    13498.36    12224.12    747.47 o 
 -10   6   1     2348.02     2304.57    481.09 o 
  -9   6   1    19752.64    16483.54    912.19 o 
  -8   6   1     7100.73     5975.32    907.97 o 
  -7   6   1    10379.86     9076.78   1325.56 o 
  -6   6   1     4541.28     3477.46    429.89 o 
  -5   6   1     2788.60     2390.40    379.07 o 
  -4   6   1     1890.95     2043.76    359.41 o 
  -3   6   1    11954.10    11644.43    561.40 o 
  -2   6   1     9715.05     9789.93    468.22 o 
  -1   6   1     1337.03     1153.56    332.70 o 
   0   6   1     4413.23     5017.58    357.46 o 
   1   6   1     9092.60     7798.57    422.81 o 
   2   6   1      142.60       68.57    295.25 o 
   3   6   1    14436.41    13674.14    503.02 o 
   4   6   1      144.07      139.75    297.79 o 
   5   6   1      569.57      203.91    326.94 o 
   6   6   1     8261.97     7300.70    517.47 o 
   7   6   1    11163.12    10318.00    634.36 o 
   8   6   1    25210.63    21452.16    820.95 o 
   9   6   1    30342.20    27430.40   1337.90 o 
  10   6   1    11222.52    11047.49    714.02 o 
  11   6   1    11403.79    13803.95   1219.82 o 
  12   6   1       81.46     -923.27    923.27 o 
  13   6   1       68.08      639.16   1619.06 o 
  14   6   1     1408.81     2957.85   1281.32 o 
  15   6   1       23.62     -335.34   1136.01 o 
 -15   7   1       44.45     -533.99    758.53 o 
 -14   7   1      139.61     -663.36    891.21 o 
 -13   7   1     8741.56    10711.47   1533.44 o 
 -12   7   1     6810.42     7472.73    910.04 o 
 -11   7   1    16537.68    15066.78    939.77 o 
 -10   7   1     9722.11    10282.94   1229.81 o 
  -9   7   1      632.93      834.60    485.78 o 
  -8   7   1     2172.56     1955.51    454.41 o 
  -7   7   1    37082.37    33376.02   2632.01 o 
  -6   7   1      401.95     -117.16    471.12 o 
  -5   7   1    38170.20    36619.23    912.21 o 
  -4   7   1     2390.70     2622.28    393.34 o 
  -3   7   1     1733.99     2466.62    367.41 o 
  -2   7   1     8415.19     7096.39    433.00 o 
  -1   7   1    23640.18    22905.20    608.19 o 
   0   7   1        5.63      -58.67    283.42 o 
   1   7   1    46162.58    43047.36   1034.68 o 
   2   7   1     1654.78     1133.63    326.64 o 
   3   7   1     2994.17     3601.95    397.44 o 
   4   7   1     3957.81     4550.37    445.96 o 
   5   7   1    41994.20    41130.59    963.73 o 
   6   7   1     1084.85     1073.01    611.56 o 
   7   7   1    35535.06    27806.81    979.70 o 
   8   7   1     2252.44     1898.43    491.89 o 
   9   7   1     3673.25     3231.05    618.62 o 
  10   7   1    13181.16    13317.27   1126.73 o 
  11   7   1      316.12      438.23    818.07 o 
  12   7   1    10253.04    10386.64   1073.92 o 
  13   7   1     3137.31     4012.23   2434.87 o 
  14   7   1       64.15     -148.49    777.97 o 
 -14   8   1      171.70     -756.57    816.60 o 
 -13   8   1       38.75     -221.26    668.11 o 
 -12   8   1     5307.89     5142.43    802.12 o 
 -11   8   1     4487.52     4775.40    831.00 o 
 -10   8   1    19196.68    17589.96   1413.10 o 
  -9   8   1    12797.64    12264.29   1326.30 o 
  -8   8   1     4444.36     3829.47    538.82 o 
  -7   8   1    20739.40    17725.93   1473.08 o 
  -6   8   1    10535.26     9681.79    601.70 o 
  -5   8   1     1402.24     1266.76    849.85 o 
  -4   8   1     2838.02     2622.94    426.51 o 
  -3   8   1    15511.26    15299.54    581.29 o 
  -2   8   1    47243.20    46007.05   1159.06 o 
  -1   8   1     7555.48     6650.07    433.08 o 
   0   8   1   110840.25   106651.77   1680.07 o 
   1   8   1     1802.97     1768.37    558.76 o 
   2   8   1    22178.54    21273.30    670.28 o 
   3   8   1     3205.06     3488.08    424.49 o 
   4   8   1     3030.84     2506.16    425.78 o 
   5   8   1     3109.43     3333.45    436.71 o 
   6   8   1     3244.59     2254.87    546.35 o 
   7   8   1    16185.33    12562.22    761.30 o 
   8   8   1     1522.25     1125.60    645.01 o 
   9   8   1     6581.22     6032.44    732.16 o 
  10   8   1    13817.26    13254.67   1051.66 o 
  11   8   1       98.94      886.73   1259.32 o 
  12   8   1     3704.24     6148.59   1454.38 o 
  13   8   1     1079.47      494.40    708.07 o 
  14   8   1      215.76      247.97    659.12 o 
 -13   9   1     2800.16     3897.87    692.77 o 
 -12   9   1     3211.61     2810.70    694.01 o 
 -11   9   1       24.06      371.73    649.49 o 
 -10   9   1     1907.00     1720.38    684.92 o 
  -9   9   1     2556.16     1694.54    698.52 o 
  -8   9   1     7943.54     8645.29   1098.49 o 
  -7   9   1       96.21     -583.25    583.25 o 
  -6   9   1      633.08       91.71    475.61 o 
  -5   9   1     7882.67     7934.93    475.91 o 
  -4   9   1    61743.68    56962.56    801.51 o 
  -3   9   1    15260.22    13907.88    473.06 o 
  -2   9   1    71053.87    63942.20    894.61 o 
  -1   9   1     1822.37     1725.48    314.36 o 
   0   9   1     1209.62     1106.86    302.87 o 
   1   9   1    12668.90    10634.24    432.13 o 
   2   9   1    35727.32    33361.43    676.27 o 
   3   9   1    22912.32    21870.44    580.49 o 
   4   9   1    39101.44    33637.97    672.79 o 
   5   9   1    16124.44    13943.41    523.91 o 
   6   9   1     6802.72     5397.47    855.00 o 
   7   9   1      989.85      212.06    622.64 o 
   8   9   1      690.32      433.09    608.97 o 
   9   9   1     1031.94     1506.87    739.92 o 
  10   9   1       94.53      910.23    692.08 o 
  11   9   1      621.54     1020.39    681.33 o 
  12   9   1     2475.37     2720.84    700.66 o 
  13   9   1     1717.70     2050.77    634.05 o 
 -12  10   1     1942.52     2272.13    603.96 o 
 -11  10   1     3363.48     3394.02   1051.18 o 
 -10  10   1      945.35     1284.62    653.38 o 
  -9  10   1     4865.14     4984.45    786.23 o 
  -8  10   1      741.52     1835.98    691.93 o 
  -7  10   1      112.72      -20.98    793.30 o 
  -6  10   1    16797.62    16645.20    980.67 o 
  -5  10   1     4836.40     4636.10    590.99 o 
  -4  10   1    10974.48    10563.64    881.46 o 
  -3  10   1     5804.52     4841.03    532.13 o 
  -2  10   1     6953.38     7022.12    915.59 o 
  -1  10   1     5182.75     5400.32    421.71 o 
   0  10   1    23474.92    21752.94    595.12 o 
   1  10   1       29.72     -407.65    407.65 o 
   2  10   1     2564.32     2815.98    448.98 o 
   3  10   1    11528.26    10910.92    701.22 o 
   4  10   1     4844.94     4948.72    515.44 o 
   5  10   1     7628.45     8453.30    556.22 o 
   6  10   1     9308.65     9271.51    716.73 o 
   7  10   1     1382.15     1210.71    727.09 o 
   8  10   1     2723.31     2801.14   1178.69 o 
   9  10   1      762.04      539.17    675.87 o 
  10  10   1      262.18      189.77    631.48 o 
  11  10   1     4302.77     5879.32    720.36 o 
 -11  11   1     2896.77     3716.02    763.45 o 
 -10  11   1      334.57      593.27    595.90 o 
  -9  11   1      925.21      724.01    638.36 o 
  -8  11   1     1363.74     1155.02    684.88 o 
  -7  11   1     5650.05     5297.02   1091.24 o 
  -6  11   1      159.73       29.34    500.53 o 
  -5  11   1    17274.76    16214.43   1185.26 o 
  -4  11   1     8683.26     8897.23    623.79 o 
  -3  11   1     6187.92     5920.61    661.83 o 
  -2  11   1    15106.30    14357.17   1268.49 o 
  -1  11   1      177.40      251.15    535.74 o 
   0  11   1       16.24      -54.71    515.87 o 
   1  11   1       24.74      -22.98    450.60 o 
   2  11   1    12780.78    12351.35    907.71 o 
   3  11   1    14015.71    12134.83    689.70 o 
   4  11   1     5663.92     5852.66    961.38 o 
   5  11   1    15979.94    13353.19    735.87 o 
   6  11   1     2378.45     2817.88   1080.51 o 
   7  11   1     7549.90     8983.10   1446.52 o 
   8  11   1      506.82      678.99    695.32 o 
   9  11   1      457.99     -129.99    772.09 o 
  10  11   1     1331.62     1552.93    625.23 o 
  -8  12   1     5678.57     8112.04   1084.96 o 
  -7  12   1    14736.79    15573.21   1288.12 o 
  -6  12   1     3795.16     4688.19    678.90 o 
  -5  12   1     2630.88     2227.74    522.88 o 
  -4  12   1     2912.54     4137.21    778.11 o 
  -3  12   1    17810.76    18984.60    856.39 o 
  -2  12   1     2555.69     2195.21    510.40 o 
  -1  12   1     5233.07     5263.77    579.74 o 
   0  12   1     2281.74     1897.29    506.21 o 
   1  12   1     2676.57     2817.93    519.41 o 
   2  12   1      940.62      234.54    519.18 o 
   3  12   1    13876.38    14615.31    772.36 o 
   4  12   1      228.84       45.55    572.06 o 
   5  12   1      703.68      816.45    543.13 o 
   6  12   1     1089.65     1178.32   1691.58 o 
   7  12   1     7693.58     7192.03   1066.63 o 
   8  12   1    11775.63    13645.21   1230.00 o 
  -5  13   1      496.15      988.75    500.90 o 
  -4  13   1     3414.23     3063.24    528.91 o 
  -3  13   1      217.85      479.34    441.69 o 
  -2  13   1     6695.34     7742.53    624.43 o 
  -1  13   1     6433.29     6711.29    564.05 o 
   0  13   1       30.78     -267.85    433.77 o 
   1  13   1     7122.25     6972.04    579.64 o 
   2  13   1     1560.31     1114.40    738.31 o 
   3  13   1     3738.14     3649.00    505.51 o 
   4  13   1     4899.36     4972.27    561.91 o 
   5  13   1      147.04      773.92    779.16 o 
 -13   0   2     1476.88     1696.04    437.19 o 
 -12   0   2    53160.80    53225.95   1502.32 o 
 -11   0   2      472.01       62.23    354.01 o 
 -10   0   2    85458.95    88480.66   2743.02 o 
  -9   0   2     6668.63     6863.96    468.94 o 
  -8   0   2      636.07      948.73    269.38 o 
  -7   0   2    32422.27    36116.80    949.98 o 
  -6   0   2   145225.63   168391.22   3433.11 o 
  -5   0   2     9157.49    10725.38    485.93 o 
  -4   0   2   125444.13   143546.80   2894.37 o 
  -3   0   2     4883.01     5218.38    207.10 o 
  -2   0   2   193431.34   257491.80   4029.15 o 
  -1   0   2    17241.08    22481.77    740.07 o 
   0   0   2   402261.28   455186.97   7093.29 o 
   1   0   2    27563.35    33836.70    609.72 o 
   2   0   2   128850.29   148531.13   2371.36 o 
   3   0   2     3323.95     3899.48    366.80 o 
   4   0   2      191.47      267.21    225.77 o 
   5   0   2    54546.85    58571.20   1366.24 o 
   6   0   2    12671.25    12579.55    539.41 o 
   7   0   2    59127.84    61130.55   1504.86 o 
   8   0   2      854.22      822.51    313.15 o 
   9   0   2    20212.19    20384.92   1423.48 o 
  10   0   2    26967.30    26473.87   1335.51 o 
  11   0   2     4222.90     4867.37    625.47 o 
  12   0   2    16758.75    16180.08   3138.36 o 
 -13   1   2     7679.17     8424.86    808.41 o 
 -12   1   2    15063.26    14362.75    634.81 o 
 -11   1   2    20121.14    20484.23    581.79 o 
 -10   1   2    14840.15    14429.91    466.41 o 
  -9   1   2      148.70      194.29    196.26 o 
  -8   1   2      276.13      289.84    183.49 o 
  -7   1   2    59377.98    66210.77   1080.27 o 
  -6   1   2     3343.29     4295.02    247.63 o 
  -5   1   2    91325.02   102121.76   1511.10 o 
  -4   1   2    16456.27    18696.55    293.91 o 
  -3   1   2    49884.34    57815.59    692.57 o 
  -2   1   2     4106.44     4938.00    178.52 o 
  -1   1   2    15236.42    17324.10    308.93 o 
   0   1   2    10645.96    11965.88    398.38 o 
   1   1   2    16300.61    16244.19    287.22 o 
   2   1   2    12033.94    13221.69    237.72 o 
   3   1   2      583.72      738.12    123.06 o 
   4   1   2      812.87     1076.24    117.77 o 
   5   1   2    29540.09    32002.36   1006.69 o 
   6   1   2     4432.80     4569.66    278.53 o 
   7   1   2    13379.99    14432.15    433.55 o 
   8   1   2       31.85      -88.39    199.25 o 
   9   1   2       66.44     -103.31    234.13 o 
  10   1   2    15916.46    15055.18    532.93 o 
  11   1   2     1531.83     1767.07    476.78 o 
  12   1   2    13149.52    10465.38    571.19 o 
 -14   2   2     1101.34      477.02   1053.54 o 
 -13   2   2     1397.13     1162.10    428.55 o 
 -12   2   2     4790.76     5460.59    472.24 o 
 -11   2   2     6946.06     6403.84    402.17 o 
 -10   2   2    16590.71    16824.42    520.03 o 
  -9   2   2     1404.91     1206.75    250.37 o 
  -8   2   2     3645.93     3753.76    273.09 o 
  -7   2   2     6404.37     6795.45    315.16 o 
  -6   2   2    25496.24    27094.51    773.46 o 
  -5   2   2    20209.82    21799.55    395.87 o 
  -4   2   2    30778.72    32460.22    463.32 o 
  -3   2   2     4687.44     4559.88    263.68 o 
  -2   2   2    14404.40    18387.13    576.26 o 
  -1   2   2    31048.77    35888.67   1175.48 o 
   0   2   2   122422.26   139584.34   6900.53 o 
   1   2   2       29.16      -75.00    166.54 o 
   2   2   2     2003.71     3055.07    190.70 o 
   3   2   2     8852.73     9736.92    359.96 o 
   4   2   2     5268.39     6267.29    379.24 o 
   5   2   2    13699.29    15098.32    323.12 o 
   6   2   2    23807.30    24141.74    561.12 o 
   7   2   2     2739.75     2503.11    254.31 o 
   8   2   2    11830.95    11733.17    434.71 o 
   9   2   2     2242.89     2090.84    368.22 o 
  10   2   2      649.75      505.58    303.92 o 
  11   2   2     4370.90     4371.42    654.94 o 
  12   2   2     4597.01     4461.62    842.79 o 
 -13   3   2    21401.96    19019.78    645.84 o 
 -12   3   2    47623.82    45106.70   1707.53 o 
 -11   3   2    42912.61    42457.07   1359.06 o 
 -10   3   2    25260.16    24485.62    816.41 o 
  -9   3   2      357.48      214.18    236.74 o 
  -8   3   2    10600.64    10000.33    399.76 o 
  -7   3   2   158421.98   165367.52   5800.85 o 
  -6   3   2     6552.03     6611.98    353.84 o 
  -5   3   2   225864.53   246749.91   2986.02 o 
  -4   3   2    19413.88    23266.85    415.39 o 
  -3   3   2    25925.22    26413.27    461.17 o 
  -2   3   2       77.43      210.40    189.37 o 
  -1   3   2    30413.16    35799.18    631.00 o 
   0   3   2    58387.30    66992.65   1919.38 o 
   1   3   2   198283.30   210855.23   2634.88 o 
   2   3   2    27744.02    30423.29    513.89 o 
   3   3   2    31371.37    34052.52    592.11 o 
   4   3   2     1590.86     2071.98    238.93 o 
   5   3   2   190590.88   191984.86   2253.97 o 
   6   3   2    51451.24    52320.35   1819.49 o 
   7   3   2    89744.33    91123.86   1517.34 o 
   8   3   2      247.20      371.11    246.55 o 
   9   3   2     1601.23     1325.14    323.55 o 
  10   3   2    32376.50    30299.12    829.13 o 
  11   3   2     5169.46     5635.44    446.77 o 
  12   3   2    48389.58    44720.89   1927.56 o 
  13   3   2     1889.68     1608.42   1397.82 o 
  14   3   2    13262.39    18069.86   2473.09 o 
 -15   4   2     1474.31     3785.30   1826.41 o 
 -14   4   2     2923.86     3716.19   1691.32 o 
 -13   4   2      294.37      323.35    824.52 o 
 -12   4   2    13807.75    13480.18    684.91 o 
 -11   4   2     1229.50     1115.15    332.20 o 
 -10   4   2    20194.43    18304.41   1109.36 o 
  -9   4   2    27797.21    25513.60    933.60 o 
  -8   4   2       69.04      -66.08    235.20 o 
  -7   4   2    22638.13    21959.96    570.32 o 
  -6   4   2     6436.70     6923.30    305.31 o 
  -5   4   2     1929.72     2078.86    217.40 o 
  -4   4   2      760.71      967.59    223.84 o 
  -3   4   2     7676.91     7582.61    377.68 o 
  -2   4   2    46847.57    51009.37   1356.88 o 
  -1   4   2     4178.73     4472.12    311.14 o 
   0   4   2    87515.02    91945.88   1812.01 o 
   1   4   2    10591.42    11331.06    416.74 o 
   2   4   2    73294.46    78748.27   1182.81 o 
   3   4   2    23003.74    22908.89    666.65 o 
   4   4   2       39.64     -189.47    189.47 o 
   5   4   2    17367.57    17158.24    419.22 o 
   6   4   2     3510.77     3510.70    312.33 o 
   7   4   2    55252.05    52908.45   1208.06 o 
   8   4   2    15046.53    14033.24   1006.87 o 
   9   4   2     7589.23     7453.59    674.54 o 
  10   4   2    20313.11    18740.07    950.18 o 
  11   4   2      250.81      142.51    419.32 o 
  12   4   2     2906.00     2568.86   1204.93 o 
  13   4   2      367.23     1795.62   1221.08 o 
  14   4   2       24.34      329.66   1182.98 o 
  15   4   2     3026.47     2953.26   1744.20 o 
 -17   5   2     1870.81     1560.41   1648.38 o 
 -16   5   2     5224.85     8317.30   1838.98 o 
 -15   5   2       30.04    -1375.27   2461.05 o 
 -14   5   2       96.18     -958.25   1076.95 o 
 -13   5   2     7611.55     9744.02   1268.71 o 
 -12   5   2      434.66      614.53    475.49 o 
 -11   5   2    13931.30    13133.19    753.45 o 
 -10   5   2     2608.10     2962.52    419.29 o 
  -9   5   2     2838.30     2526.57    802.83 o 
  -8   5   2     3777.32     3970.41    442.35 o 
  -7   5   2    25681.00    23031.12    659.30 o 
  -6   5   2      590.64      391.64    337.89 o 
  -5   5   2    11233.52    12329.69    476.96 o 
  -4   5   2     7958.58     8110.22    411.43 o 
  -3   5   2       13.53     -121.92    265.96 o 
  -2   5   2    26022.35    26412.96    595.84 o 
  -1   5   2    10582.64    11550.96    432.30 o 
   0   5   2     1877.14     2348.20    281.80 o 
   1   5   2    62474.90    58438.30   1708.97 o 
   2   5   2     3782.97     4052.52    370.59 o 
   3   5   2     9698.89     8904.49    428.89 o 
   4   5   2    32817.37    32789.41    674.50 o 
   5   5   2    19565.23    18552.85    514.61 o 
   6   5   2    32724.62    33199.06   1901.65 o 
   7   5   2    15942.17    15388.52    881.68 o 
   8   5   2     2795.99     2971.68    434.34 o 
   9   5   2     5590.60     5676.70    563.85 o 
  10   5   2    14886.42    13932.39    652.63 o 
  11   5   2       51.24      298.91   1083.90 o 
  12   5   2     5090.69     5118.78   1237.93 o 
  13   5   2     2581.22     1823.37   1150.92 o 
  14   5   2       12.12    -1267.44   1267.44 o 
  15   5   2     1852.26     1688.18   1390.75 o 
 -16   6   2     7024.00    10154.49   1286.03 o 
 -15   6   2     6850.41     7728.16   1096.45 o 
 -14   6   2        3.91     1211.55    881.35 o 
 -13   6   2      130.48     -843.75   2178.55 o 
 -12   6   2    18425.51    18094.01   1519.31 o 
 -11   6   2      147.61     -175.35    489.79 o 
 -10   6   2    30504.57    26206.02    729.61 o 
  -9   6   2    10023.74     9593.41    591.33 o 
  -8   6   2      238.55     -481.68    481.68 o 
  -7   6   2    18338.44    14369.28   1372.95 o 
  -6   6   2    29004.97    25294.69    651.26 o 
  -5   6   2     8273.26     7445.77    431.13 o 
  -4   6   2     4989.83     5197.59    385.59 o 
  -3   6   2      613.24      517.07    287.17 o 
  -2   6   2    53148.95    55156.16    931.64 o 
  -1   6   2      177.33      -93.64    375.64 o 
   0   6   2   195124.69   190452.56   3443.67 o 
   1   6   2     3744.57     4756.92    353.42 o 
   2   6   2    78510.09    78386.03   2052.20 o 
   3   6   2     2986.62     3193.69    368.38 o 
   4   6   2      730.87       38.24    379.94 o 
   5   6   2    32782.42    30315.30    828.84 o 
   6   6   2    37214.68    33508.84   1160.60 o 
   7   6   2    43595.02    36751.83   1789.47 o 
   8   6   2      246.37     -412.63    440.65 o 
   9   6   2      589.91      622.55    535.61 o 
  10   6   2     8362.37     8821.21   1134.85 o 
  11   6   2     7279.46     8764.16   2330.40 o 
  12   6   2     5821.66     7453.49   1131.01 o 
  13   6   2      628.38     1863.76    985.96 o 
  14   6   2      246.76      580.16    970.02 o 
  15   6   2     1461.24     3535.99    955.40 o 
 -15   7   2     2759.16     3401.07    831.38 o 
 -14   7   2    14665.06    15130.88   1102.27 o 
 -13   7   2       65.24     -737.60    737.60 o 
 -12   7   2    12285.73    13011.30   1227.12 o 
 -11   7   2     4771.60     6001.46    745.33 o 
 -10   7   2      353.77       44.54    529.17 o 
  -9   7   2     2020.14     1349.28    460.78 o 
  -8   7   2     3212.47     3334.32    461.35 o 
  -7   7   2    13174.14    12312.61    869.42 o 
  -6   7   2      116.25     -103.60    398.96 o 
  -5   7   2    45686.19    43187.69    965.82 o 
  -4   7   2    37159.75    33968.98    820.92 o 
  -3   7   2     7704.48     8411.25    494.42 o 
  -2   7   2    30089.03    28380.71    812.25 o 
  -1   7   2     8098.43     7563.70    438.60 o 
   0   7   2      291.79      -28.62    296.85 o 
   1   7   2     4132.58     4420.60    592.77 o 
   2   7   2    33966.26    32676.88    777.08 o 
   3   7   2    46972.37    44289.32   1125.81 o 
   4   7   2    13692.05    11685.50    686.53 o 
   5   7   2    44543.05    40126.01   1128.79 o 
   6   7   2      123.32      -65.06    540.10 o 
   7   7   2     9402.71     8196.07    674.85 o 
   8   7   2     2543.31     1958.37    590.59 o 
   9   7   2        1.72     -833.88    833.88 o 
  10   7   2     1093.18      833.95    842.51 o 
  11   7   2     1924.91      958.50    884.49 o 
  12   7   2    15612.21    13477.65   1472.44 o 
  13   7   2     1425.31     1818.97   1425.31 o 
  14   7   2     8378.12    11500.32   1838.19 o 
 -15   8   2     2731.85     4385.90    738.74 o 
 -14   8   2     1717.90     1466.48    688.21 o 
 -13   8   2       12.41     -638.18    638.18 o 
 -12   8   2     3281.50     2597.78    714.09 o 
 -11   8   2     8994.81     8797.79    942.14 o 
 -10   8   2       36.32      728.54    621.29 o 
  -9   8   2    27131.50    21527.28   1001.50 o 
  -8   8   2     9747.18     9185.63    684.43 o 
  -7   8   2    12733.23    11846.00    633.85 o 
  -6   8   2    13915.48    12631.08    590.23 o 
  -5   8   2     1172.38      842.48    431.42 o 
  -4   8   2     8303.33     8149.00    605.47 o 
  -3   8   2    18864.64    17057.96   1189.71 o 
  -2   8   2     1867.33     1283.75    517.42 o 
  -1   8   2     6447.91     6055.84    502.16 o 
   0   8   2     6523.68     6126.62    500.31 o 
   1   8   2     3025.68     2513.07    580.77 o 
   2   8   2    11618.56    10812.31    622.46 o 
   3   8   2    12625.87    13969.10    885.98 o 
   4   8   2       74.67      454.94    491.36 o 
   5   8   2    11677.51    11396.58    570.94 o 
   6   8   2    11322.04    10785.76    877.47 o 
   7   8   2       64.63      -87.99    531.79 o 
   8   8   2    13863.06    14667.74    923.33 o 
   9   8   2    16812.22    14666.85   1118.47 o 
  10   8   2      647.03     -294.57    754.18 o 
  11   8   2     9281.20    10824.05   1008.09 o 
  12   8   2       66.95     -444.45    718.67 o 
  13   8   2     1349.44     1647.72    720.71 o 
 -14   9   2     1823.12     3259.42    639.01 o 
 -13   9   2     2414.96     2812.76    664.38 o 
 -12   9   2     5208.25     6241.36    767.08 o 
 -11   9   2     7994.52     6393.44    765.55 o 
 -10   9   2     3010.76     3560.96    713.68 o 
  -9   9   2     1006.08     1202.33    696.06 o 
  -8   9   2      292.45      152.57    677.36 o 
  -7   9   2    21722.49    20072.11   1126.89 o 
  -6   9   2       55.70     -168.16    411.76 o 
  -5   9   2    67011.10    63082.52    983.78 o 
  -4   9   2     1427.85      691.28    405.03 o 
  -3   9   2     2598.16     2413.27    333.23 o 
  -2   9   2     1377.25      948.86    326.15 o 
  -1   9   2    27966.51    25934.93    617.33 o 
   0   9   2     1329.64     1593.25    347.36 o 
   1   9   2     7567.97     7661.58    411.79 o 
   2   9   2      650.74      516.89    349.27 o 
   3   9   2     4844.23     4163.80    404.33 o 
   4   9   2     1545.01     1530.53    388.45 o 
   5   9   2    16557.75    14630.09   1040.95 o 
   6   9   2     2679.06     2575.90    639.89 o 
   7   9   2     9694.80     9308.00   2679.66 o 
   8   9   2      290.73      931.25   1001.44 o 
   9   9   2     1400.30      665.02    722.40 o 
  10   9   2     5050.13     4777.36    793.19 o 
  11   9   2      884.87     1753.07    704.48 o 
  12   9   2    16886.31    19217.53    984.45 o 
 -12  10   2     1294.38     1381.02    599.67 o 
 -11  10   2     6651.78     8635.03    811.47 o 
 -10  10   2     6372.66     7368.59    786.31 o 
  -9  10   2    42277.20    40174.74   1319.67 o 
  -8  10   2     3904.36     4417.03    755.05 o 
  -7  10   2    33897.82    28245.48   1196.94 o 
  -6  10   2      126.80      198.77    532.73 o 
  -5  10   2      653.01      348.05    509.03 o 
  -4  10   2     2343.84     1958.72    532.09 o 
  -3  10   2    26995.94    24977.36   1022.21 o 
  -2  10   2    21447.11    19215.04    718.53 o 
  -1  10   2     7580.68     8162.07    520.97 o 
   0  10   2    30675.00    28882.09   1047.38 o 
   1  10   2     5763.69     4673.39    534.57 o 
   2  10   2     5899.43     4941.97    541.12 o 
   3  10   2     8323.25     8088.76    588.37 o 
   4  10   2      770.62      943.49    468.10 o 
   5  10   2      238.93        5.60    556.60 o 
   6  10   2      137.74     1309.53    749.84 o 
   7  10   2    13859.00    13247.98   1061.58 o 
   8  10   2     8846.81    10156.22    957.50 o 
   9  10   2    13740.67    14393.88   1156.17 o 
  10  10   2    12396.06    13150.90   1433.69 o 
  11  10   2     1599.25     2112.17    639.03 o 
 -11  11   2      652.66     1273.41    754.81 o 
 -10  11   2     6569.67     7036.29   1115.59 o 
  -9  11   2       13.10      382.67    642.21 o 
  -8  11   2     5756.48     5707.05   1146.48 o 
  -7  11   2      822.73      295.45    715.01 o 
  -6  11   2      436.22      399.29    513.53 o 
  -5  11   2     1656.27      966.58    503.97 o 
  -4  11   2    17887.39    17141.74    757.29 o 
  -3  11   2      531.25      936.68    585.15 o 
  -2  11   2    30710.14    28088.24    999.14 o 
  -1  11   2     7034.42     7124.49    745.12 o 
   0  11   2     5529.63     5001.21    512.61 o 
   1  11   2     7282.55     5975.37    625.73 o 
   2  11   2     3855.06     4083.74    592.57 o 
   3  11   2     8479.81     7849.29    672.10 o 
   4  11   2    19123.18    17755.50    828.56 o 
   5  11   2     2549.57     2837.55    563.89 o 
   6  11   2     1268.69      490.64   1047.26 o 
   7  11   2     1261.26      489.27    736.20 o 
   8  11   2       40.63     -482.36    761.09 o 
   9  11   2     3135.29     4904.14   1323.47 o 
  -9  12   2      114.89     -571.28    776.02 o 
  -8  12   2       11.96     -144.52    820.52 o 
  -7  12   2      402.11     1323.73    943.58 o 
  -6  12   2     2805.19     2560.64    510.43 o 
  -5  12   2       17.16     -491.40    491.40 o 
  -4  12   2     3481.30     3417.91    567.37 o 
  -3  12   2       23.21     -469.97    469.97 o 
  -2  12   2     1492.63      890.44    487.17 o 
  -1  12   2     1301.32     1663.96    491.52 o 
   0  12   2     6864.04     6812.04    601.43 o 
   1  12   2     3157.61     3538.51    541.48 o 
   2  12   2     2783.87     2651.41    542.88 o 
   3  12   2      132.81     -459.92    506.50 o 
   4  12   2     2988.00     3906.65    594.50 o 
   5  12   2      225.55     -153.34    571.22 o 
   7  12   2     3455.43     5123.70   1049.35 o 
  -6  13   2      465.06      812.81    485.69 o 
  -5  13   2     3551.90     4426.48    546.43 o 
  -4  13   2    14042.12    14411.24    732.23 o 
  -3  13   2     1026.52     1425.87    481.33 o 
  -2  13   2    17127.63    19383.52   1658.59 o 
  -1  13   2      291.27      315.36    443.00 o 
   0  13   2        2.39     -340.87    558.97 o 
   1  13   2     2258.73     1379.76    482.44 o 
   2  13   2    19214.46    21908.02   2912.68 o 
   3  13   2    11213.67    11950.00   1135.22 o 
   4  13   2    10200.15    12986.40    939.13 o 
 -14   1   3    10274.26    12109.36   1839.77 o 
 -13   1   3    13432.61    13587.73    502.58 o 
 -12   1   3    13315.36    13406.03    521.88 o 
 -11   1   3    67534.98    71017.49   1267.54 o 
 -10   1   3    35796.13    37398.66    955.09 o 
  -9   1   3     4065.30     4693.63    301.34 o 
  -8   1   3    23085.99    25367.23    561.57 o 
  -7   1   3   195968.50   229359.98   3301.29 o 
  -6   1   3    20537.97    23858.64    524.12 o 
  -5   1   3   427164.38   501782.44   5540.64 o 
  -4   1   3    13272.80    15295.11    378.14 o 
  -3   1   3     2827.66     3141.83    145.96 o 
  -2   1   3     4853.05     5987.14    220.28 o 
  -1   1   3    80773.14    91386.70   1209.32 o 
   0   1   3    30356.65    30518.75    490.56 o 
   1   1   3    15598.59    15265.78    407.59 o 
   2   1   3    12916.80    12260.27    246.40 o 
   3   1   3    23655.71    26262.13    409.71 o 
   4   1   3      226.34      229.72    121.36 o 
   5   1   3    64807.15    70244.51   1000.47 o 
   6   1   3    34899.26    38747.93    765.55 o 
   7   1   3    41520.73    43026.23    849.11 o 
   8   1   3     3440.40     3753.10    312.66 o 
   9   1   3     7065.56     6913.26    402.69 o 
  10   1   3    43919.38    42736.28    960.53 o 
  11   1   3     1138.47      831.63    367.96 o 
 -14   2   3     1617.24     1505.14    658.43 o 
 -13   2   3      151.38     -304.77    304.77 o 
 -12   2   3    54776.85    53953.36   1722.11 o 
 -11   2   3      411.71      335.29    283.87 o 
 -10   2   3    69592.09    71147.96   1459.81 o 
  -9   2   3    25762.09    26274.43    856.24 o 
  -8   2   3     1752.76     1777.10    299.04 o 
  -7   2   3    30358.16    33143.14    659.29 o 
  -6   2   3    68486.95    74753.88   1018.46 o 
  -5   2   3     2740.28     2792.99    155.58 o 
  -4   2   3    69765.93    77719.76    946.99 o 
  -3   2   3       86.45      174.11    107.88 o 
  -2   2   3    23673.43    26691.81    641.33 o 
  -1   2   3     5571.87     5938.22    282.74 o 
   0   2   3   228604.55   251976.58   3452.55 o 
   1   2   3    92180.94    96412.41   2020.29 o 
   2   2   3   156778.69   173465.77   1986.74 o 
   3   2   3     1949.92     2016.35    173.70 o 
   4   2   3      496.16      429.63    134.99 o 
   5   2   3    23635.66    23629.18    415.09 o 
   6   2   3    23915.27    24549.07    586.87 o 
   7   2   3    36929.34    36431.97    774.51 o 
   8   2   3     1686.68     1935.48    285.64 o 
   9   2   3     7191.08     7368.43    417.72 o 
  10   2   3    20765.57    19773.14    578.85 o 
  11   2   3     4300.34     4229.11    447.60 o 
  12   2   3    10457.55    11488.91   1979.84 o 
  13   2   3      877.94    -1927.47   1927.47 o 
 -14   3   3     3610.61     4217.77    999.68 o 
 -13   3   3        4.59     -126.96    336.70 o 
 -12   3   3     2854.47     3278.57    353.92 o 
 -11   3   3      621.38      629.63    316.40 o 
 -10   3   3     8205.65     8230.44    544.70 o 
  -9   3   3      337.79      214.65    241.19 o 
  -8   3   3     1522.80      896.83    440.40 o 
  -7   3   3      817.74      629.05    268.25 o 
  -6   3   3     2301.68     2860.93    225.87 o 
  -5   3   3       47.39       46.19    219.89 o 
  -4   3   3    29846.40    32915.00    502.59 o 
  -3   3   3    39789.37    44427.86    811.64 o 
  -2   3   3    15853.22    19140.03    423.79 o 
  -1   3   3     8924.78    10583.77    470.34 o 
   0   3   3     6937.41     7680.54    403.98 o 
   1   3   3    29473.40    30934.30    607.61 o 
   2   3   3    12163.81    12404.80    305.49 o 
   3   3   3    23089.24    26182.28    445.18 o 
   4   3   3     7664.66     7993.57    271.18 o 
   5   3   3    17110.86    17294.92    383.09 o 
   6   3   3     2609.30     2456.52    277.68 o 
   7   3   3     2223.37     1990.98    341.59 o 
   8   3   3     2875.72     3197.69    387.60 o 
   9   3   3     4068.66     3954.13    392.96 o 
  10   3   3       22.13     -312.21    366.74 o 
  11   3   3      309.32     -378.16    875.81 o 
  12   3   3       20.77      242.26   1062.23 o 
  13   3   3      145.82     -640.92   1817.51 o 
  14   3   3     1331.65     1716.97   1941.61 o 
 -16   4   3     3907.08     6394.02   1889.77 o 
 -15   4   3    12601.22    12946.69   2008.11 o 
 -14   4   3       68.41    -1441.02   1623.25 o 
 -13   4   3       70.57      594.43    656.50 o 
 -12   4   3    21291.16    22320.59    814.35 o 
 -11   4   3     1408.51     1673.06    329.00 o 
 -10   4   3    27926.34    25166.05    704.58 o 
  -9   4   3       41.57      142.41    283.21 o 
  -8   4   3     1362.74     1009.70    383.79 o 
  -7   4   3     3145.53     3669.08    322.77 o 
  -6   4   3    49612.68    47790.96    726.61 o 
  -5   4   3     2644.16     2661.91    283.75 o 
  -4   4   3    25407.70    24118.03    636.55 o 
  -3   4   3    25958.60    29053.44    573.53 o 
  -2   4   3    54803.58    62958.11   2126.74 o 
  -1   4   3    39332.47    44964.54   1059.60 o 
   0   4   3   186552.77   216175.78   4090.93 o 
   1   4   3    13889.58    14164.45    562.45 o 
   2   4   3   117102.52   122708.55   1631.10 o 
   3   4   3     1078.44      821.24    256.19 o 
   4   4   3       44.95     -192.68    192.68 o 
   5   4   3    46861.69    42443.66    730.11 o 
   6   4   3    25864.71    22749.21    649.68 o 
   7   4   3    41670.52    41112.31    963.29 o 
   8   4   3     2309.00     2653.24    460.98 o 
   9   4   3     1265.25     1162.02    363.83 o 
  10   4   3     1212.64     2247.32    497.64 o 
  11   4   3     4569.35     4288.03   1166.74 o 
  12   4   3     3873.98     5498.06   1197.85 o 
  13   4   3     2968.02     5623.99   2055.76 o 
  14   4   3     1488.21     2119.29   1164.05 o 
  15   4   3     1250.17      876.55   1599.16 o 
 -17   5   3     5219.82     5792.89   1736.87 o 
 -16   5   3      378.32     1342.06   1562.50 o 
 -15   5   3     4338.53     4416.80   1512.76 o 
 -14   5   3    20133.14    19657.46   1609.19 o 
 -13   5   3     8044.04     7952.35   1261.32 o 
 -12   5   3    28826.10    27559.48    865.94 o 
 -11   5   3    15560.46    16681.71    715.89 o 
 -10   5   3    10608.24    10086.91    813.80 o 
  -9   5   3     2236.76     1955.59    448.91 o 
  -8   5   3      978.30      681.83    368.58 o 
  -7   5   3    61527.98    57765.59    972.62 o 
  -6   5   3    17859.96    18831.06    536.02 o 
  -5   5   3   107228.39   106919.79   1529.10 o 
  -4   5   3    42384.04    45536.94    822.00 o 
  -3   5   3    42553.72    44318.32   1091.93 o 
  -2   5   3    10505.82    11195.61    440.70 o 
  -1   5   3    15652.05    15683.22    620.19 o 
   0   5   3    20751.51    20966.98    597.76 o 
   1   5   3    16526.29    15437.52    582.12 o 
   2   5   3    22566.16    22621.91    615.07 o 
   3   5   3    57308.36    54840.12    933.60 o 
   4   5   3     5343.27     5572.74    357.87 o 
   5   5   3    89774.83    88104.57   1312.57 o 
   6   5   3    10689.70     9849.61   1080.96 o 
   7   5   3    27384.38    23308.12   2015.18 o 
   8   5   3      121.87      282.94    440.84 o 
   9   5   3      142.06      -75.36    473.08 o 
  10   5   3    12843.63    12208.93   1277.82 o 
  11   5   3      136.22     -609.49   1088.63 o 
  12   5   3    25701.90    25078.42   4110.21 o 
  13   5   3       10.98     -105.43   1121.22 o 
  14   5   3    10465.18    10309.88   1253.76 o 
  15   5   3       40.95       39.27   1251.47 o 
 -16   6   3     1524.12     2987.82   1298.07 o 
 -15   6   3      462.31      646.14    909.41 o 
 -14   6   3     2647.84     2725.20    953.65 o 
 -13   6   3       19.25     -420.06    851.71 o 
 -12   6   3      434.38     -160.88    704.18 o 
 -11   6   3     5615.97     6027.78    654.32 o 
 -10   6   3     1218.98     1394.54    429.63 o 
  -9   6   3    18530.59    15539.22    626.46 o 
  -8   6   3     2553.11     2922.40    520.58 o 
  -7   6   3    20005.93    18738.76    605.67 o 
  -6   6   3     1045.50      683.46    333.04 o 
  -5   6   3      370.21      -41.21    308.22 o 
  -4   6   3    29174.17    29766.61    794.12 o 
  -3   6   3    37655.48    36319.32    753.97 o 
  -2   6   3    27205.48    27667.66    743.72 o 
  -1   6   3     2430.82     2302.59    359.06 o 
   0   6   3     5591.17     5054.24    619.52 o 
   1   6   3     8182.94     8126.15    535.40 o 
   2   6   3      914.67      594.47    373.14 o 
   3   6   3    46834.33    43777.55   2218.78 o 
   4   6   3     2921.12     2273.49    427.61 o 
   5   6   3     4329.67     4131.66    469.11 o 
   6   6   3     1296.17     1515.59    593.98 o 
   7   6   3     9276.80     8903.15    597.04 o 
   8   6   3    11766.24    11015.80   1284.90 o 
   9   6   3    10857.74    10791.61   1000.98 o 
  10   6   3    14507.47    15717.40   1366.84 o 
  11   6   3     2388.37     3201.51   1082.22 o 
  12   6   3      916.81     1638.24   1043.53 o 
  13   6   3      656.52      -67.03    971.81 o 
  14   6   3     1456.45     1609.61    945.57 o 
 -16   7   3     1887.99     3156.07    832.39 o 
 -15   7   3      469.56      844.93    762.49 o 
 -14   7   3       45.03      338.90    753.14 o 
 -13   7   3    13659.64    13025.62   1070.57 o 
 -12   7   3     1465.01     1394.64    799.37 o 
 -11   7   3    15428.21    16329.96   1067.12 o 
 -10   7   3     2253.32     2350.32    528.87 o 
  -9   7   3      128.72      -78.66    470.58 o 
  -8   7   3     1188.73     1009.66    479.92 o 
  -7   7   3    32784.48    28442.75   1125.88 o 
  -6   7   3      159.00     -150.73    473.02 o 
  -5   7   3    59834.13    56860.89   1335.87 o 
  -4   7   3      291.40      -89.13    579.92 o 
  -3   7   3    12455.66    13211.56    669.31 o 
  -2   7   3     7405.48     6772.58    545.49 o 
  -1   7   3    18175.49    15193.92    665.41 o 
   0   7   3     9362.60     9256.04    584.61 o 
   1   7   3    61920.54    56977.94   1304.26 o 
   2   7   3        3.80      413.52    433.46 o 
   3   7   3       11.46      544.29    465.06 o 
   4   7   3    36058.91    32929.61   1035.01 o 
   5   7   3    20135.16    17427.22   1127.04 o 
   6   7   3    27143.25    21447.23    906.69 o 
   7   7   3    12605.67    12873.70   1498.43 o 
   8   7   3       16.90      -19.59    710.93 o 
   9   7   3     3419.81     3504.26    975.09 o 
  10   7   3     6908.69     7265.50   1233.93 o 
  11   7   3       22.40     -371.00    885.98 o 
  12   7   3    11889.99    14511.33   1201.71 o 
  13   7   3      408.70      581.51    803.16 o 
 -15   8   3      168.25      182.67    637.63 o 
 -14   8   3      587.13     1163.03    883.10 o 
 -13   8   3       48.17     -611.08    655.62 o 
 -12   8   3    11380.68     9939.07    950.28 o 
 -11   8   3     2498.47     1734.09    748.58 o 
 -10   8   3    29466.17    26874.06   1393.89 o 
  -9   8   3    34698.04    30210.37   1349.11 o 
  -8   8   3      162.72      -28.36    663.06 o 
  -7   8   3    38902.52    33132.24    894.71 o 
  -6   8   3    26898.07    24448.15    589.13 o 
  -5   8   3     4578.32     4872.80    471.72 o 
  -4   8   3     2112.55     2560.36    488.43 o 
  -3   8   3     4744.27     3732.32    611.15 o 
  -2   8   3    45420.51    41983.67   1082.37 o 
  -1   8   3       12.83      -70.84    469.46 o 
   0   8   3    80916.03    74941.10   1559.70 o 
   1   8   3     6273.87     6485.64    538.73 o 
   2   8   3    26865.40    25950.88    886.88 o 
   3   8   3     5178.42     5053.49    432.55 o 
   4   8   3       85.33      336.28    373.51 o 
   5   8   3     3826.02     3588.37    670.71 o 
   6   8   3     1315.57      -39.52    626.17 o 
   7   8   3    44329.29    38075.14   1621.94 o 
   8   8   3     4651.97     4989.11    896.03 o 
   9   8   3     8021.22     7463.92    963.65 o 
  10   8   3     9269.71     9146.37   1192.30 o 
  11   8   3     1134.18     1825.61    755.63 o 
  12   8   3     1095.59     1996.69    952.48 o 
 -14   9   3    19578.46    21092.90    951.66 o 
 -13   9   3     2654.52     3018.86    657.24 o 
 -12   9   3     7024.65     7425.17    775.57 o 
 -11   9   3      187.17      -90.38    645.93 o 
 -10   9   3     1066.02     1334.32    662.43 o 
  -9   9   3       32.17      542.46    694.51 o 
  -8   9   3    10131.48     9211.03    895.62 o 
  -7   9   3     3623.28     3059.29    782.76 o 
  -6   9   3      236.74      107.90    371.83 o 
  -5   9   3     7399.03     6777.86    424.51 o 
  -4   9   3    28855.34    26555.70    617.95 o 
  -3   9   3      685.00      302.98    328.16 o 
  -2   9   3    39261.21    36404.90    785.92 o 
  -1   9   3     1349.26     1227.07    474.51 o 
   0   9   3     2998.44     2906.12    362.89 o 
   1   9   3    17902.27    16825.72    550.98 o 
   2   9   3    11800.11    10503.79    494.85 o 
   3   9   3    22980.93    21096.20    808.76 o 
   4   9   3    18858.83    17025.55    670.75 o 
   5   9   3     4203.26     5273.62    615.70 o 
   6   9   3     1009.17     1359.71    782.87 o 
   7   9   3      692.11      -72.12   1239.69 o 
   8   9   3      255.33     -747.48    747.48 o 
   9   9   3     3456.30     3536.38   1155.65 o 
  10   9   3       24.69      -14.70    915.04 o 
  11   9   3      667.99      886.02    675.28 o 
 -12  10   3     2671.45     3550.50    637.25 o 
 -11  10   3     1359.57      448.86    628.09 o 
 -10  10   3     6834.48     7687.74    844.87 o 
  -9  10   3    11469.83     9926.00    914.52 o 
  -8  10   3      247.40     -196.68    683.29 o 
  -7  10   3     4527.97     4363.44    617.23 o 
  -6  10   3    15850.84    15373.67    802.98 o 
  -5  10   3        9.87     -298.93    502.19 o 
  -4  10   3     6678.31     6631.71    525.99 o 
  -3  10   3     4697.94     4962.85    496.98 o 
  -2  10   3     3700.48     4322.99    482.66 o 
  -1  10   3     9287.35     9265.67    626.03 o 
   0  10   3    10440.46    10453.68    644.73 o 
   1  10   3      151.36      191.87    458.95 o 
   2  10   3     2280.57     1698.74    497.85 o 
   3  10   3      447.46      937.82    599.82 o 
   4  10   3      371.88      919.98    521.54 o 
   5  10   3     2799.97     3033.37   1331.32 o 
   6  10   3     5535.82     6142.33    881.82 o 
   7  10   3     3531.71     3131.95    807.09 o 
   8  10   3     4542.88     5217.16    921.85 o 
   9  10   3      399.28      193.71    686.03 o 
  10  10   3      168.83     -529.91    621.37 o 
 -11  11   3     1312.91     1261.77    591.72 o 
 -10  11   3      239.71      279.12    607.87 o 
  -9  11   3      294.98      294.99    635.53 o 
  -8  11   3     1433.70     2528.07    931.01 o 
  -7  11   3     8651.65     9476.53    805.60 o 
  -6  11   3      328.69      422.20    500.35 o 
  -5  11   3    13049.98    13385.48   1164.84 o 
  -4  11   3    15772.63    15242.48    743.10 o 
  -3  11   3      702.95     1089.90    668.39 o 
  -2  11   3     6705.25     7576.43    666.05 o 
  -1  11   3     1944.74     1631.95    766.85 o 
   0  11   3     1103.35      825.93    533.18 o 
   1  11   3       39.26     -397.98    447.92 o 
   2  11   3    13027.74    11119.64    805.48 o 
   3  11   3     5685.00     6217.06    666.84 o 
   4  11   3      899.45     1474.45    601.72 o 
   5  11   3    15334.71    16421.59    833.23 o 
   6  11   3      763.01     1060.87   1069.25 o 
   7  11   3     3984.88     5735.13   1165.59 o 
   8  11   3      536.10      123.72    685.72 o 
   9  11   3      177.78      115.86    743.29 o 
  -9  12   3    34224.58    38474.59   1659.38 o 
  -8  12   3      334.10     1300.17    857.70 o 
  -7  12   3    18952.01    20309.73    938.29 o 
  -6  12   3     3075.51     4062.00    727.24 o 
  -5  12   3       15.42     -461.96    589.24 o 
  -4  12   3     6188.44     6223.75    771.48 o 
  -3  12   3    11439.91    12569.12    857.18 o 
  -2  12   3    11993.49    11016.75    739.78 o 
  -1  12   3     4319.32     5124.75    584.98 o 
   0  12   3    13529.82    15001.36    954.31 o 
   1  12   3     6125.79     6922.21    625.76 o 
   2  12   3       78.81     -112.57    506.36 o 
   3  12   3    11651.52    12471.05    870.27 o 
   4  12   3     2040.42     2170.87    574.60 o 
   5  12   3      162.12      216.26    835.19 o 
  -5  13   3     1281.29     1295.66    600.34 o 
  -4  13   3     1981.79     1972.09    859.53 o 
  -3  13   3       73.43      554.53    452.91 o 
  -2  13   3     3882.15     5020.87    552.04 o 
  -1  13   3     2716.76     3171.65    503.23 o 
   0  13   3     1056.86      893.31    787.80 o 
   1  13   3     3399.26     4262.69    536.42 o 
   2  13   3      900.44     1070.62    490.39 o 
   3  13   3     1820.93     1504.82    518.33 o 
 -15   0   4    21348.06    22916.04   1572.98 o 
 -14   0   4       35.20     -255.85    467.02 o 
 -13   0   4     4189.30     4070.86    471.91 o 
 -12   0   4    71803.14    74288.29   1902.05 o 
 -11   0   4     3894.41     4413.82    497.49 o 
 -10   0   4   151520.83   157059.22   3385.14 o 
  -9   0   4    22019.99    22468.60    774.61 o 
  -8   0   4     4174.99     5047.55    635.68 o 
  -7   0   4     1395.32     1481.32    193.00 o 
  -6   0   4   116651.12   126064.79   2078.05 o 
  -5   0   4      387.00      547.94    225.34 o 
  -4   0   4     2088.89     2157.24    191.06 o 
  -3   0   4     3244.76     4027.20    257.15 o 
  -2   0   4   120849.59   123371.13   4811.22 o 
  -1   0   4    27520.95    28426.71    579.97 o 
   0   0   4   198241.05   210291.16   3369.51 o 
   1   0   4     7142.20     6577.78    367.80 o 
   2   0   4   115815.60   128232.87   2125.08 o 
   3   0   4     3537.19     3462.04    267.13 o 
   4   0   4    10658.38    10602.99    361.17 o 
   5   0   4    86671.94    92794.29   2122.40 o 
   6   0   4    10183.06    10468.02    562.61 o 
   7   0   4   135586.63   140677.69   3139.84 o 
   8   0   4     2917.32     3015.78    468.03 o 
   9   0   4     8483.44     7544.98    627.88 o 
  10   0   4     8986.53     9247.67    742.03 o 
  11   0   4    19592.02    19785.27   1165.07 o 
 -15   1   4     3445.58     6189.28   1113.76 o 
 -14   1   4     3382.82     4302.72    488.85 o 
 -13   1   4    11106.75    10965.66    734.36 o 
 -12   1   4     9679.24    10117.38    503.69 o 
 -11   1   4    24707.72    24354.24   1050.25 o 
 -10   1   4     4442.34     4354.75    323.41 o 
  -9   1   4     4623.89     4716.16    319.85 o 
  -8   1   4      303.09       92.19    183.90 o 
  -7   1   4    21379.48    23885.95    465.42 o 
  -6   1   4      301.66      285.86    176.48 o 
  -5   1   4    82798.34    97096.06   1156.83 o 
  -4   1   4    38620.73    44177.79    583.39 o 
  -3   1   4    56659.41    62765.41    786.04 o 
  -2   1   4    39719.71    45921.23    706.58 o 
  -1   1   4     6097.37     6694.53    256.69 o 
   0   1   4      249.77      626.62    224.57 o 
   1   1   4     5833.39     6248.48    187.46 o 
   2   1   4      484.76      416.45    213.08 o 
   3   1   4    16282.90    15112.47    300.80 o 
   4   1   4     8195.36     9156.37    252.61 o 
   5   1   4    20606.59    21258.39    440.16 o 
   6   1   4    16760.14    16789.38    486.46 o 
   7   1   4    24300.04    23867.20    685.80 o 
   8   1   4      900.66      924.64    276.88 o 
   9   1   4      237.51      249.32    305.34 o 
  10   1   4     7966.45     8027.72    469.02 o 
  11   1   4      491.88      719.49    636.76 o 
  12   1   4    15207.13    20352.36   2217.56 o 
 -14   2   4      324.29      831.97    641.07 o 
 -13   2   4      349.67      274.11    322.55 o 
 -12   2   4    16036.02    16968.25    516.55 o 
 -11   2   4      597.81      505.39    289.39 o 
 -10   2   4    20052.50    21318.05    825.25 o 
  -9   2   4     2593.51     2764.90    277.27 o 
  -8   2   4    26999.54    28796.78    632.45 o 
  -7   2   4       21.09      111.08    174.25 o 
  -6   2   4    40824.13    46426.19    642.24 o 
  -5   2   4     1303.56     1208.61    157.10 o 
  -4   2   4      617.96      954.67    152.94 o 
  -3   2   4     1902.22     2581.43    211.39 o 
  -2   2   4    19847.55    21050.98    535.47 o 
  -1   2   4    20878.98    23310.87    452.94 o 
   0   2   4    44370.19    46014.58    880.50 o 
   1   2   4    38289.23    42071.25    666.83 o 
   2   2   4    85241.70    86708.95   1065.76 o 
   3   2   4       78.40      129.78    129.76 o 
   4   2   4     9153.97     9000.01    320.64 o 
   5   2   4    23369.67    23705.47    794.06 o 
   6   2   4    11714.72    11441.08    585.00 o 
   7   2   4    22428.28    21111.93    614.55 o 
   8   2   4     5442.08     5615.20    399.14 o 
   9   2   4      498.44      653.82    311.92 o 
  10   2   4      590.26      727.82    352.20 o 
  11   2   4     5380.95     5018.45   1405.94 o 
  12   2   4      126.84     1298.60   1622.20 o 
  13   2   4      971.48     3364.83   1946.32 o 
 -14   3   4     8258.00     9151.24    734.01 o 
 -13   3   4    15326.33    15481.61    644.92 o 
 -12   3   4    13733.22    13084.18    596.87 o 
 -11   3   4    58621.77    58192.67   2484.89 o 
 -10   3   4    17993.28    16834.11    564.22 o 
  -9   3   4     2723.84     3000.04    302.96 o 
  -8   3   4    10906.77    10778.61    427.70 o 
  -7   3   4    87991.91    94087.99   1259.12 o 
  -6   3   4    43773.86    48428.66    812.00 o 
  -5   3   4   250412.11   271730.50   3090.97 o 
  -4   3   4    63091.05    70612.04   1439.86 o 
  -3   3   4    35998.92    38015.60   1457.01 o 
  -2   3   4       68.85     -122.92    205.55 o 
  -1   3   4    80583.06    86169.09   3446.64 o 
   0   3   4    31295.86    31499.19   1289.15 o 
   1   3   4    22267.71    20686.06    766.56 o 
   2   3   4    45530.09    46783.09    662.44 o 
   3   3   4    33477.11    31147.94    508.22 o 
   4   3   4     3659.27     4090.89    239.74 o 
   5   3   4   105870.88   100796.84   1289.88 o 
   6   3   4    40328.24    40804.90    961.97 o 
   7   3   4    55273.29    50613.00   1020.04 o 
   8   3   4     2093.44     1648.97    437.51 o 
   9   3   4     7538.63     6952.60    516.39 o 
  10   3   4    20963.20    19580.05    758.42 o 
  11   3   4       12.51      554.34    944.62 o 
  12   3   4    45631.17    47865.11   1818.30 o 
  13   3   4       50.04    -1137.84   1606.49 o 
  14   3   4     9371.50     9219.51   2026.44 o 
 -16   4   4     8910.50     9830.06   1886.11 o 
 -15   4   4      122.19     1301.74   1705.98 o 
 -14   4   4      577.67      952.52    927.02 o 
 -13   4   4      110.70     -220.41    558.68 o 
 -12   4   4    14746.33    13237.66    601.30 o 
 -11   4   4    17109.17    16467.69    599.74 o 
 -10   4   4    19161.04    17771.15    931.74 o 
  -9   4   4    31329.60    31712.81    889.11 o 
  -8   4   4     5765.00     5707.58    398.03 o 
  -7   4   4    11505.57    10341.31    360.79 o 
  -6   4   4      566.43     1031.46    319.82 o 
  -5   4   4     1131.98     1096.38    224.09 o 
  -4   4   4      645.30      547.53    197.92 o 
  -3   4   4    15217.94    15853.48    780.77 o 
  -2   4   4    61390.15    67806.21   2840.34 o 
  -1   4   4     4134.17     4201.07    307.91 o 
   0   4   4   163264.73   182078.20   4919.52 o 
   1   4   4    39462.24    38926.29   1455.05 o 
   2   4   4    10010.80    10124.71    463.75 o 
   3   4   4     7683.66     7486.84    450.38 o 
   4   4   4     6366.38     5969.59    372.65 o 
   5   4   4     5041.08     4862.55    367.44 o 
   6   4   4       49.64     -248.09    372.36 o 
   7   4   4    19047.96    17669.35   1377.93 o 
   8   4   4     6115.64     6069.30    523.45 o 
   9   4   4     3672.68     2378.70    496.22 o 
  10   4   4     4789.91     5947.44   1073.79 o 
  11   4   4      163.22     -349.09   1076.58 o 
  12   4   4     1415.04     -108.34   1101.83 o 
  13   4   4       69.87      870.40   1893.18 o 
  14   4   4      507.69     -760.83   1497.05 o 
 -17   5   4     3101.07     2468.90   1618.53 o 
 -16   5   4     1946.15     2349.52   1431.07 o 
 -15   5   4        0.53     -152.90   1424.79 o 
 -14   5   4      734.83      301.00   1134.70 o 
 -13   5   4     7450.06     8293.15   1064.02 o 
 -12   5   4       30.42     -445.42    445.42 o 
 -11   5   4     9017.48     9776.48    553.07 o 
 -10   5   4     6132.75     4983.15    689.28 o 
  -9   5   4      759.68      517.87    653.49 o 
  -8   5   4     8014.28     7387.54    567.43 o 
  -7   5   4    12762.78    11898.53    635.62 o 
  -6   5   4      333.30      644.92    345.07 o 
  -5   5   4    40526.46    42048.51   1574.49 o 
  -4   5   4    11448.15    11401.15    698.07 o 
  -3   5   4    20245.62    18993.80    593.58 o 
  -2   5   4    34682.76    35285.95    887.68 o 
  -1   5   4     6429.06     6311.87    404.82 o 
   0   5   4    37416.54    38792.70   1229.22 o 
   1   5   4    48098.96    48886.73   1407.13 o 
   2   5   4     3307.70     3443.45    370.08 o 
   3   5   4     3545.11     3631.36    371.28 o 
   4   5   4    17125.98    14515.77    575.67 o 
   5   5   4     2490.39     2352.15    406.90 o 
   6   5   4    18306.90    16143.30   1613.56 o 
   7   5   4     3077.82     2883.52    494.43 o 
   8   5   4       36.46      159.40    473.62 o 
   9   5   4     3656.53     3282.55    582.00 o 
  10   5   4     3319.04     2938.84   1093.96 o 
  11   5   4      700.53     1877.21   1106.33 o 
  12   5   4     2470.69     3655.27   1146.29 o 
  13   5   4      350.82    -1057.65   1057.65 o 
  14   5   4      502.41     1836.94    995.49 o 
 -17   6   4    10308.13    13481.84   1718.02 o 
 -16   6   4     7150.03     7161.65   1276.60 o 
 -15   6   4     2034.65     1357.29    956.18 o 
 -14   6   4      902.59     1599.67    965.89 o 
 -13   6   4      118.83     -166.50    875.62 o 
 -12   6   4    38871.63    35509.46   2588.81 o 
 -11   6   4     2529.03     2675.24    497.09 o 
 -10   6   4    25714.92    21419.26    741.52 o 
  -9   6   4     3851.32     4169.38    513.04 o 
  -8   6   4       17.18     -520.21    542.07 o 
  -7   6   4     2462.52     2426.51    437.63 o 
  -6   6   4    43396.82    41084.15   1339.21 o 
  -5   6   4     4163.60     3591.12    544.50 o 
  -4   6   4    42028.41    38135.08    909.07 o 
  -3   6   4     3992.34     4458.23    433.26 o 
  -2   6   4    36693.58    35089.88   1445.75 o 
  -1   6   4    25647.24    23639.52   1677.55 o 
   0   6   4   162572.70   159981.38   5569.81 o 
   1   6   4    49717.32    49654.62   1092.57 o 
   2   6   4    68979.04    66512.41   1645.66 o 
   3   6   4     2173.13     2289.91    432.56 o 
   4   6   4      110.38       33.50    483.78 o 
   5   6   4    37504.93    35256.11   1057.08 o 
   6   6   4       52.58     -124.57    501.58 o 
   7   6   4    43977.23    39261.21   1568.12 o 
   8   6   4      246.67     -405.26    625.05 o 
   9   6   4     2472.18     1348.33    971.80 o 
  10   6   4     2412.38     2207.92   1068.96 o 
  11   6   4     1185.68     2615.65   1073.94 o 
  12   6   4     1661.39     1093.68   1029.90 o 
  13   6   4     2797.50     2867.15    987.70 o 
 -16   7   4     4288.84     5994.28    897.91 o 
 -15   7   4      962.53     2731.50   2036.65 o 
 -14   7   4    13811.61    14918.99   1127.47 o 
 -13   7   4       14.92      209.35    797.49 o 
 -12   7   4    19542.12    18583.44   2517.86 o 
 -11   7   4     8540.48     9431.97    846.13 o 
 -10   7   4      563.33       12.06    503.58 o 
  -9   7   4       19.88     -266.76    488.25 o 
  -8   7   4     8117.00     7935.71    586.56 o 
  -7   7   4    38610.69    32871.93   1317.04 o 
  -6   7   4     4612.87     4886.17    595.21 o 
  -5   7   4    42182.64    42401.59   1159.57 o 
  -4   7   4    39748.83    40827.79   1329.29 o 
  -3   7   4      290.70       80.18    365.41 o 
  -2   7   4    36534.11    34377.96   1794.10 o 
  -1   7   4      124.56      -77.72    338.51 o 
   0   7   4      250.94      294.96    365.30 o 
   1   7   4     5997.60     6640.39    986.08 o 
   2   7   4    17492.05    17448.86    940.27 o 
   3   7   4    19429.61    18449.78   1038.91 o 
   4   7   4     8992.64     9203.00    627.76 o 
   5   7   4    39026.65    37681.92   1605.30 o 
   6   7   4     1153.16      393.31    698.82 o 
   7   7   4     8167.16     7986.73   1049.06 o 
   8   7   4     3986.04     4611.48    984.77 o 
   9   7   4     1683.21     1252.75   1349.39 o 
  10   7   4     3932.00     2852.96    981.89 o 
  11   7   4      791.76     2290.32    921.52 o 
  12   7   4    10274.89    12411.78   1145.04 o 
  13   7   4     2530.18     2498.02    812.92 o 
 -15   8   4     3164.52     4078.16    732.49 o 
 -14   8   4     1593.40     1846.21   1111.14 o 
 -13   8   4      376.31       78.76    672.46 o 
 -12   8   4     3727.48     5373.88    827.80 o 
 -11   8   4     5243.39     4217.64    793.90 o 
 -10   8   4     1919.02     1723.73    775.32 o 
  -9   8   4    32599.25    25089.45    942.82 o 
  -8   8   4      797.79      283.38    489.42 o 
  -7   8   4    19685.44    17801.08    699.98 o 
  -6   8   4    15633.78    14030.05    496.39 o 
  -5   8   4     1280.40     1104.53    375.91 o 
  -4   8   4    32512.79    30552.55    681.66 o 
  -3   8   4    14449.80    14030.57    725.25 o 
  -2   8   4     5557.92     5784.36    554.66 o 
  -1   8   4    15464.35    13006.91    776.19 o 
   0   8   4      886.85     1031.05    440.58 o 
   1   8   4      640.38      234.81    392.95 o 
   2   8   4     6618.92     6512.70    472.25 o 
   3   8   4     1931.27     1976.68    401.02 o 
   4   8   4     2406.05     2912.58    423.98 o 
   5   8   4     9104.07     9272.14    902.42 o 
   6   8   4     5252.21     5056.47    944.57 o 
   7   8   4     1154.07     1133.69    827.73 o 
   8   8   4     9506.50    11026.23   1038.24 o 
   9   8   4     1934.55     2781.88    868.11 o 
  10   8   4     5353.13     6450.49    927.82 o 
  11   8   4     4242.97     6222.72   1715.14 o 
  12   8   4      508.78       42.38    676.02 o 
 -14   9   4     1808.17     1650.08    624.84 o 
 -13   9   4     2182.47     1560.91   1021.34 o 
 -12   9   4     5863.40     6247.02    843.30 o 
 -11   9   4    14192.28    11772.53    927.77 o 
 -10   9   4     2614.94     2339.40    722.42 o 
  -9   9   4     1463.07     1417.44    699.69 o 
  -8   9   4       50.46      762.09    689.96 o 
  -7   9   4    40265.30    37082.29    984.13 o 
  -6   9   4     4489.24     5474.98    458.94 o 
  -5   9   4    41261.95    37202.95    726.72 o 
  -4   9   4     5380.28     5383.66    430.76 o 
  -3   9   4     3693.02     4686.92    512.25 o 
  -2   9   4      430.24      352.80    335.23 o 
  -1   9   4     2957.37     3782.85    546.89 o 
   0   9   4     5260.94     4364.46    401.27 o 
   1   9   4     2074.92     1906.50    376.77 o 
   2   9   4     4834.82     3965.06    416.68 o 
   3   9   4      546.50       69.64    467.99 o 
   4   9   4     3523.87     3502.76    614.38 o 
   5   9   4     8525.38     7963.72    981.64 o 
   6   9   4     5315.75     5147.10    915.98 o 
   7   9   4     5530.64     6747.76    913.65 o 
   8   9   4     3134.04     3404.90    834.51 o 
   9   9   4       55.57     -644.34   1188.11 o 
  10   9   4     5983.27     6727.33   1039.66 o 
  11   9   4       23.14     -435.84    896.97 o 
 -13  10   4     1635.86     1622.51    586.95 o 
 -12  10   4     1441.45     1671.07    605.31 o 
 -11  10   4     4403.87     3865.46    696.05 o 
 -10  10   4     3870.45     3707.26    724.03 o 
  -9  10   4    36462.59    33215.81   1569.05 o 
  -8  10   4       86.94       55.88    939.13 o 
  -7  10   4    29338.72    29739.80    985.60 o 
  -6  10   4      140.42     -449.19    449.19 o 
  -5  10   4      161.59      661.76    447.13 o 
  -4  10   4     2652.97     2230.48    476.81 o 
  -3  10   4    10868.83    11639.80    632.57 o 
  -2  10   4    24124.78    21884.00   1179.79 o 
  -1  10   4      276.04      443.45    489.82 o 
   0  10   4    24065.44    27006.88    906.23 o 
   1  10   4     6881.97     7121.32    589.40 o 
   2  10   4     4777.82     5486.80    572.83 o 
   3  10   4     6717.46     7976.98    764.69 o 
   4  10   4     1149.05      775.42    669.81 o 
   5  10   4     1721.86     2540.50    693.40 o 
   6  10   4      896.66      436.19    887.55 o 
   7  10   4    11675.12    13866.43   1068.10 o 
   8  10   4    15822.08    16741.95   1043.56 o 
   9  10   4     6384.82     8480.23    802.61 o 
 -11  11   4     3061.47     2952.29    620.40 o 
 -10  11   4      970.91     1118.16    814.50 o 
  -9  11   4      668.70     -102.11    824.71 o 
  -8  11   4     6686.21     7674.29   1138.37 o 
  -7  11   4      405.19      785.48    525.53 o 
  -6  11   4      729.01     -501.89    501.89 o 
  -5  11   4       93.98     -525.50    549.52 o 
  -4  11   4     7146.93     7724.80    903.12 o 
  -3  11   4     1905.71     2691.33    504.44 o 
  -2  11   4    20458.74    21335.74   1236.81 o 
  -1  11   4      939.32     1311.46    940.70 o 
   0  11   4     4984.03     4525.50    530.66 o 
   1  11   4     8561.56     9115.74   1499.93 o 
   2  11   4     2834.40     2585.09    618.40 o 
   3  11   4    14176.74    15452.17    897.66 o 
   4  11   4     6980.87     8591.92   1284.98 o 
   5  11   4     3740.22     3288.91   1011.12 o 
   6  11   4     3533.77     2494.56   1133.13 o 
   7  11   4      631.43     1016.52    744.60 o 
   8  11   4       61.43     -571.14    639.87 o 
  -9  12   4     1313.27     1175.02    771.83 o 
  -8  12   4        4.40      138.24    765.02 o 
  -7  12   4      111.78      895.02    479.67 o 
  -6  12   4     3413.75     4269.72    516.21 o 
  -5  12   4      824.16     -421.25    549.78 o 
  -4  12   4     1671.88     1674.83    465.03 o 
  -3  12   4      931.91     1110.27    568.92 o 
  -2  12   4     1556.11     1490.42    517.91 o 
  -1  12   4      371.07      383.70    494.78 o 
   0  12   4    11245.26    12948.36   1096.21 o 
   1  12   4     2939.02     3498.59    856.65 o 
   2  12   4     3541.13     1887.72    547.35 o 
   3  12   4      602.99      641.75    537.81 o 
   4  12   4      732.84       90.04    962.69 o 
  -5  13   4     5181.34     5909.27    479.83 o 
  -4  13   4    17885.40    18839.34   1591.04 o 
  -3  13   4      136.38      803.71    443.94 o 
  -2  13   4    18012.76    19395.58    771.28 o 
  -1  13   4     1472.02     1059.08    492.47 o 
   0  13   4       55.43     -399.89    433.24 o 
   1  13   4     1912.35     2775.48    834.66 o 
   2  13   4     8546.82    10201.56   1389.45 o 
 -15   1   5     6682.49     8728.87   1149.89 o 
 -14   1   5     1340.30     1394.49    387.53 o 
 -13   1   5    20091.61    18945.38    559.76 o 
 -12   1   5    12182.05    10549.53    433.42 o 
 -11   1   5    74629.16    74377.59   2067.32 o 
 -10   1   5     5225.78     5142.74    350.70 o 
  -9   1   5    11188.85    11424.06    437.00 o 
  -8   1   5      590.73      771.71    217.25 o 
  -7   1   5    85470.76    92251.08   1613.70 o 
  -6   1   5    47950.07    56459.52    949.25 o 
  -5   1   5   187784.28   207891.08   2375.30 o 
  -4   1   5    28896.25    30871.57    473.57 o 
  -3   1   5    25351.20    25182.75    485.41 o 
  -2   1   5      786.74      759.04    244.51 o 
  -1   1   5      106.15      172.38    147.16 o 
   0   1   5    43290.84    43312.21    688.32 o 
   1   1   5     2663.61     3038.12    197.69 o 
   2   1   5    33398.04    35332.41    729.62 o 
   3   1   5     8309.29     8327.58    516.00 o 
   4   1   5     2153.57     1953.41    167.94 o 
   5   1   5    50390.59    50625.74    963.58 o 
   6   1   5    53275.19    52314.18   1018.63 o 
   7   1   5    37651.52    36146.85    825.40 o 
   8   1   5     4284.64     3506.10    388.90 o 
   9   1   5     3345.18     3462.24    591.33 o 
  10   1   5    30689.12    27705.85   2037.99 o 
  11   1   5     1122.61      394.29   1200.15 o 
  12   1   5    30309.06    31804.62   2302.91 o 
  13   1   5       55.98     -386.44   2025.39 o 
 -16   2   5    20403.71    23010.29   1610.68 o 
 -15   2   5     3693.52     3337.60    879.17 o 
 -14   2   5      535.92      -37.34    597.24 o 
 -13   2   5     2001.51     2018.25    355.72 o 
 -12   2   5    37001.84    36161.36    715.32 o 
 -11   2   5    21486.43    20923.25    635.27 o 
 -10   2   5    48098.61    45805.98   1896.20 o 
  -9   2   5    29212.94    29050.35    673.37 o 
  -8   2   5       69.89      -26.88    207.52 o 
  -7   2   5    11329.14    11776.18    309.06 o 
  -6   2   5    30557.94    31374.49    491.12 o 
  -5   2   5      772.42      938.21    140.75 o 
  -4   2   5    13800.86    16747.92    394.96 o 
  -3   2   5       36.82     -160.72    160.72 o 
  -2   2   5    81218.13    81292.89   1295.74 o 
  -1   2   5    43690.17    46699.05    894.76 o 
   0   2   5   242890.80   251516.50   6288.21 o 
   1   2   5    58260.45    60031.70    898.53 o 
   2   2   5   106561.36   110990.72   1519.42 o 
   3   2   5       18.17     -135.23    135.23 o 
   4   2   5      543.81      894.62    162.29 o 
   5   2   5    57415.17    58691.05   1088.86 o 
   6   2   5      373.97        4.30    330.21 o 
   7   2   5    59767.46    57812.82   1557.88 o 
   8   2   5     1931.58     1182.67    451.09 o 
   9   2   5     3991.96     3993.80    474.32 o 
  10   2   5     5407.20     5495.19    597.30 o 
  11   2   5     2971.75     3505.16   1279.22 o 
  12   2   5     2231.01     6093.45   1578.74 o 
  13   2   5     4471.63     6057.32   1904.43 o 
  14   2   5        3.87      671.29   2002.88 o 
 -15   3   5        1.66     -343.95    874.50 o 
 -14   3   5     8486.12     9212.79   1160.66 o 
 -13   3   5      250.83      352.61    474.76 o 
 -12   3   5      729.02      725.03    451.35 o 
 -11   3   5     1733.27     1995.15    382.24 o 
 -10   3   5     1230.42     1285.79    320.86 o 
  -9   3   5      131.31      -67.74    376.31 o 
  -8   3   5     2913.32     3078.95    300.42 o 
  -7   3   5       90.55      156.58    167.08 o 
  -6   3   5       30.42      177.90    184.78 o 
  -5   3   5      211.54       97.35    196.42 o 
  -4   3   5     3696.66     4090.68    263.62 o 
  -3   3   5     7201.12     7802.55    366.39 o 
  -2   3   5     6522.69     6764.85    463.19 o 
  -1   3   5     1958.46     1907.15    238.59 o 
   0   3   5     1451.17     1452.86    279.11 o 
   1   3   5     3763.50     3971.19    310.20 o 
   2   3   5      324.08      606.13    223.78 o 
   3   3   5    34374.42    32374.78    615.75 o 
   4   3   5      182.98      153.75    361.65 o 
   5   3   5     5228.88     5304.64    461.83 o 
   6   3   5     2481.57     2849.45    791.20 o 
   7   3   5       18.50       90.81    399.30 o 
   8   3   5       52.80     -315.72    382.02 o 
   9   3   5     1782.49     1404.07    453.45 o 
  10   3   5       47.03     -382.95    818.55 o 
  11   3   5       95.20     -876.90    876.90 o 
  12   3   5     2914.99     4334.44   1026.94 o 
  13   3   5      482.10      322.55   1548.37 o 
  14   3   5     1672.28     2353.71   1712.79 o 
 -16   4   5     9207.60    12016.73   2054.19 o 
 -15   4   5     5856.40     7178.93   1890.30 o 
 -14   4   5     1386.88     1319.80    655.30 o 
 -13   4   5     2514.42     2683.15    653.48 o 
 -12   4   5    24993.98    23746.46    791.97 o 
 -11   4   5     4143.15     4939.57    653.08 o 
 -10   4   5    30736.12    30135.29   1499.15 o 
  -9   4   5      188.28      625.24    599.29 o 
  -8   4   5     1146.70      605.14    499.00 o 
  -7   4   5     7883.82     7652.83    524.82 o 
  -6   4   5    67321.41    65691.38   1740.89 o 
  -5   4   5     6148.97     5783.85    391.85 o 
  -4   4   5    54243.77    59827.83   2668.47 o 
  -3   4   5     5069.57     4963.83    488.50 o 
  -2   4   5    25526.83    26232.79   1135.80 o 
  -1   4   5    54691.74    55320.88   2298.21 o 
   0   4   5   113891.59   111558.80   2363.04 o 
   1   4   5    60091.98    59533.98   1549.98 o 
   2   4   5    82765.57    78835.99   1294.65 o 
   3   4   5     2397.32     2256.62    281.86 o 
   4   4   5     1963.52     1665.05    288.45 o 
   5   4   5    26266.81    24736.05    946.57 o 
   6   4   5      799.47      680.10    460.80 o 
   7   4   5    33694.38    29988.43   1098.47 o 
   8   4   5      129.61      353.14    483.56 o 
   9   4   5     4407.53     4409.79   1086.51 o 
  10   4   5       99.06      105.10    932.27 o 
  11   4   5     3656.66     3817.84   1311.43 o 
  12   4   5      833.32     1347.15   1003.60 o 
  13   4   5     4022.05     6071.35   2574.68 o 
  14   4   5       89.94    -1404.89   1404.89 o 
 -17   5   5     6459.46     8015.17   1489.20 o 
 -16   5   5     2768.16     2621.80   1460.40 o 
 -15   5   5     2176.78     3922.49   1596.54 o 
 -14   5   5    17335.13    13718.52   1558.84 o 
 -13   5   5    12325.50    13585.27   1107.02 o 
 -12   5   5    15306.70    14581.13    720.05 o 
 -11   5   5    30669.05    27763.21   1018.34 o 
 -10   5   5     2086.83     1477.79    438.29 o 
  -9   5   5      116.87     -478.59    576.43 o 
  -8   5   5      711.75      879.79    582.96 o 
  -7   5   5    85989.54    84668.59   2383.09 o 
  -6   5   5    26933.84    28139.07    752.17 o 
  -5   5   5   146138.39   151583.28   3174.25 o 
  -4   5   5    89168.22    97273.66   3947.04 o 
  -3   5   5    26401.56    28304.02    797.21 o 
  -2   5   5    16018.42    17199.76    554.93 o 
  -1   5   5    12002.50    12092.39    496.03 o 
   0   5   5    26097.80    24357.07    835.53 o 
   1   5   5     6989.43     7225.37    444.55 o 
   2   5   5    54969.13    54777.60   2255.58 o 
   3   5   5    17164.72    15650.14    716.64 o 
   4   5   5     1062.86      802.24    354.43 o 
   5   5   5    50834.85    49260.39   2074.61 o 
   6   5   5     5540.78     6818.52    895.87 o 
   7   5   5    16274.29    15787.09    747.76 o 
   8   5   5      690.34     1045.99    540.63 o 
   9   5   5     1048.87      704.25   1996.59 o 
  10   5   5     7173.96     9866.48   1258.12 o 
  11   5   5       21.81     -585.67   1016.65 o 
  12   5   5    19999.54    19291.95   1453.25 o 
  13   5   5     1219.24     2141.97   1020.94 o 
 -17   6   5      962.70     1439.45   1116.90 o 
 -16   6   5     1270.38     1812.28   1138.37 o 
 -15   6   5      227.50      791.20    952.00 o 
 -14   6   5     3281.60     3493.53   1455.95 o 
 -13   6   5      372.28     -877.17    989.65 o 
 -12   6   5     1120.74      378.45   1445.74 o 
 -11   6   5     3763.05     3523.16    534.74 o 
 -10   6   5       87.09       57.99    462.13 o 
  -9   6   5    42371.22    36710.60    894.12 o 
  -8   6   5       48.25     -668.20    961.90 o 
  -7   6   5    34213.37    31475.17    880.13 o 
  -6   6   5      846.73     1130.16    398.98 o 
  -5   6   5      385.38       45.03    363.77 o 
  -4   6   5    12285.46    12446.03    581.34 o 
  -3   6   5    18442.09    17642.92    826.97 o 
  -2   6   5    31010.96    29610.36   1134.97 o 
  -1   6   5     8999.32     7511.80    580.60 o 
   0   6   5    20347.45    19642.29    892.98 o 
   1   6   5      157.47      889.78    375.37 o 
   2   6   5      572.04      640.62    394.90 o 
   3   6   5    18038.53    16033.22    927.96 o 
   4   6   5      597.04     1019.14    461.40 o 
   5   6   5     3440.04     4296.23    598.36 o 
   6   6   5      581.87      103.86    550.06 o 
   7   6   5     4585.21     5461.39    677.42 o 
   8   6   5     9981.09    10793.36   1725.61 o 
   9   6   5     1864.88     2570.70   1176.59 o 
  10   6   5     7048.00     7184.51   1180.91 o 
  11   6   5     2136.99     2914.90   1042.99 o 
  12   6   5      344.69     -217.90    962.11 o 
  13   6   5     1349.13     -224.12    899.94 o 
 -16   7   5      915.99     1807.56    889.12 o 
 -15   7   5      322.62     -234.16    786.36 o 
 -14   7   5      111.07      133.53    802.96 o 
 -13   7   5     6563.10     7075.54    932.82 o 
 -12   7   5     3101.04     1792.68   1294.67 o 
 -11   7   5    22236.03    20657.00   1051.86 o 
 -10   7   5     7613.55     7506.96    694.15 o 
  -9   7   5     8210.38     7876.03    663.43 o 
  -8   7   5    10646.50    11024.96    705.64 o 
  -7   7   5    10477.50     9679.96    518.48 o 
  -6   7   5    13906.11    13420.96    862.58 o 
  -5   7   5    57849.79    54801.53   1198.12 o 
  -4   7   5      854.58     1143.83    417.33 o 
  -3   7   5    27460.53    25443.52   1321.43 o 
  -2   7   5    11850.91    10261.26    590.73 o 
  -1   7   5     5982.76     5442.62    492.97 o 
   0   7   5    40306.84    35053.90   1843.63 o 
   1   7   5    11773.87    12589.93    671.06 o 
   2   7   5     1930.16     2321.09    499.10 o 
   3   7   5      125.90      114.33    465.92 o 
   4   7   5     9898.24    10309.41    761.41 o 
   5   7   5     1569.08     2234.43    833.26 o 
   6   7   5    15958.17    15070.12   1088.90 o 
   7   7   5     1938.37     1897.29    989.14 o 
   8   7   5     1984.68     1957.03   1058.25 o 
   9   7   5     1037.31      855.13    948.14 o 
  10   7   5     3618.49     6163.60   1026.10 o 
  11   7   5      115.02      604.88   1123.18 o 
  12   7   5     9273.14    10425.78   1196.49 o 
 -15   8   5      467.53     -587.74    938.86 o 
 -14   8   5      303.72      747.68    680.93 o 
 -13   8   5       68.44     -699.50    699.50 o 
 -12   8   5    16292.79    16509.29   1674.04 o 
 -11   8   5     2523.07     2395.51    814.20 o 
 -10   8   5    17230.73    15587.24   1064.35 o 
  -9   8   5    15118.91    13577.52    937.20 o 
  -8   8   5      367.62      428.00    634.80 o 
  -7   8   5    19199.60    17213.06    683.61 o 
  -6   8   5    14827.57    13833.05    778.22 o 
  -5   8   5       29.79      261.82    369.24 o 
  -4   8   5       56.07      -75.72    363.78 o 
  -3   8   5     1931.72     2564.59    390.63 o 
  -2   8   5    19132.97    16371.56    776.31 o 
  -1   8   5     5445.74     6025.61    502.50 o 
   0   8   5    37545.66    34942.80    889.50 o 
   1   8   5    19172.72    17855.44    655.68 o 
   2   8   5    10894.74    10438.01    534.51 o 
   3   8   5     9015.36     8338.66    510.56 o 
   4   8   5      981.19     1016.24    528.36 o 
   5   8   5    15224.53    14622.78   2175.41 o 
   6   8   5      304.17      -74.59    874.87 o 
   7   8   5    21724.63    23275.82   1355.31 o 
   8   8   5     7479.90     7886.24   1006.55 o 
   9   8   5     2082.37     2291.97   1204.87 o 
  10   8   5     8915.14     9520.62   1764.63 o 
  11   8   5      554.36     -478.59   1155.65 o 
 -14   9   5    22400.11    23320.30   2684.64 o 
 -13   9   5        2.77      222.99    621.69 o 
 -12   9   5    10316.03    11072.83    921.29 o 
 -11   9   5       15.69     -621.06   1205.91 o 
 -10   9   5     2854.57     2862.15   1040.45 o 
  -9   9   5     1706.73     1254.72    759.66 o 
  -8   9   5     3677.34     3654.91    791.61 o 
  -7   9   5     8033.41     8783.60    859.30 o 
  -6   9   5     1202.01      833.71    513.06 o 
  -5   9   5     2239.93     3204.50    467.66 o 
  -4   9   5    14757.09    14091.42    645.06 o 
  -3   9   5      132.52      587.04    355.40 o 
  -2   9   5    19142.71    17932.21   1076.37 o 
  -1   9   5     1300.18     1349.68    368.98 o 
   0   9   5     1017.28      906.29    392.75 o 
   1   9   5    22936.97    20922.35   1059.38 o 
   2   9   5     8039.92     7780.53    803.85 o 
   3   9   5    41737.88    41961.84   1476.63 o 
   4   9   5    11793.40    13659.84    798.10 o 
   5   9   5    22068.24    21444.51   1336.24 o 
   6   9   5      594.53     1689.05    973.69 o 
   7   9   5      689.48     1412.09    796.68 o 
   8   9   5      170.18      197.45   1102.76 o 
   9   9   5     6298.82     8089.19    853.47 o 
  10   9   5      727.94      812.16    644.36 o 
 -13  10   5      912.48     1632.27    572.79 o 
 -12  10   5     7794.43     9167.65    775.46 o 
 -11  10   5       65.20     -219.75    617.38 o 
 -10  10   5     3142.65     2891.94    704.37 o 
  -9  10   5     1484.48     1208.72   1102.24 o 
  -8  10   5      307.46     -334.12    706.32 o 
  -7  10   5     6942.99     7054.14   1185.78 o 
  -6  10   5    10551.83     9904.80    618.59 o 
  -5  10   5      769.38      761.49    458.84 o 
  -4  10   5     4648.99     4977.48    519.27 o 
  -3  10   5     1479.62     2128.81    471.07 o 
  -2  10   5        8.31      -67.45    451.03 o 
  -1  10   5     7418.36     8509.78   1092.59 o 
   0  10   5     4823.27     5349.89    591.14 o 
   1  10   5     2320.68     3721.61    780.47 o 
   2  10   5     8925.55    10141.54    869.37 o 
   3  10   5       75.97     -652.71    652.71 o 
   4  10   5      101.80      343.38    697.07 o 
   5  10   5     7247.30     6764.29    922.96 o 
   6  10   5     2899.28     4723.07   1158.00 o 
   7  10   5     4699.83     5300.94   1211.41 o 
   8  10   5     3054.16     3758.93    728.59 o 
   9  10   5      849.25      786.22    734.65 o 
 -11  11   5     7001.27     8051.55    720.32 o 
 -10  11   5      594.00     1037.61    603.24 o 
  -9  11   5      242.95     -244.79    599.21 o 
  -8  11   5     1319.93     1929.57    892.78 o 
  -7  11   5    13948.10    15987.25    770.45 o 
  -6  11   5     3526.99     4235.53    568.20 o 
  -5  11   5    14478.58    13630.49    730.82 o 
  -4  11   5    17332.68    15896.78    749.23 o 
  -3  11   5      620.06     1261.34    503.66 o 
  -2  11   5     6900.42     7736.95    601.68 o 
  -1  11   5     2090.76      604.17    594.58 o 
   0  11   5     1230.49     1194.80    583.93 o 
   1  11   5      386.11      374.49    542.10 o 
   2  11   5     8359.67     9703.51    783.30 o 
   3  11   5    12822.46    11828.13    865.68 o 
   4  11   5     3457.15     4668.96    683.92 o 
   6  11   5     1084.33    -1001.70   1001.70 o 
   7  11   5     2551.97     2730.19   1089.67 o 
  -8  12   5      197.27      677.05    735.17 o 
  -7  12   5    19908.34    19671.77    719.53 o 
  -6  12   5      128.86      250.11    446.43 o 
  -5  12   5      108.77     -433.13    433.13 o 
  -4  12   5     5038.67     4948.41    515.91 o 
  -3  12   5     8300.19     9805.85    619.50 o 
  -2  12   5    17233.56    19774.51   1448.09 o 
  -1  12   5     3527.88     4557.33   1513.81 o 
   0  12   5    10640.39    11653.66    750.13 o 
   1  12   5     3605.63     4060.94    572.87 o 
   2  12   5      519.62     1782.56    533.22 o 
   3  12   5     6273.25     6398.07    633.11 o 
   4  12   5     1865.01     2787.83   1048.83 o 
  -4  13   5      749.69      647.21    445.85 o 
  -3  13   5       43.12      -27.98    504.78 o 
  -2  13   5     3554.05     3864.75    500.80 o 
  -1  13   5     1246.70     1361.91    453.74 o 
   0  13   5      113.55      251.84    438.70 o 
 -16   0   6    47692.95    51976.32   2102.89 o 
 -14   0   6     2727.07     2206.06   1192.30 o 
 -13   0   6     3793.00     3454.09    512.66 o 
 -12   0   6    68856.47    66534.63   1430.21 o 
 -11   0   6    26721.84    26185.56    966.50 o 
 -10   0   6    80908.41    77903.84   1894.30 o 
  -9   0   6     7207.02     6300.02    789.11 o 
  -8   0   6    11164.06    12762.39    462.49 o 
  -7   0   6     4973.63     4170.27    326.89 o 
  -6   0   6    19065.36    19603.31    538.15 o 
  -5   0   6     1902.15     1894.32    396.21 o 
  -4   0   6     1704.85     1663.57    266.20 o 
  -3   0   6     2963.92     2805.77    282.72 o 
  -2   0   6    45611.94    46402.53   1243.62 o 
  -1   0   6    68835.95    71907.30   1293.80 o 
   0   0   6   181176.09   187098.63   3079.94 o 
   1   0   6   101095.91   101120.62   1768.82 o 
   2   0   6   107520.58   103334.21   2196.50 o 
   3   0   6     3095.20     3835.14    482.97 o 
   4   0   6     2988.40     2893.44    277.66 o 
   5   0   6   108398.60   101258.78   2407.23 o 
   6   0   6      544.86     -728.84    803.24 o 
   7   0   6   100220.88    90491.75   4341.40 o 
   8   0   6      734.46     1199.63    788.28 o 
   9   0   6     5740.66     5510.59   2177.24 o 
  10   0   6     2429.43     3120.82   1158.79 o 
  11   0   6     2465.00     3244.40   1298.60 o 
  12   0   6      248.02      277.52   1613.30 o 
 -16   1   6     1629.64     1516.95    854.56 o 
 -14   1   6    10090.75    10669.70    746.74 o 
 -13   1   6     3423.99     4295.09    472.49 o 
 -12   1   6    10899.43     9421.37    481.69 o 
 -11   1   6    18924.15    18876.48    604.53 o 
 -10   1   6      528.28     1079.40    388.12 o 
  -9   1   6     2202.48     2316.49    274.19 o 
  -8   1   6      768.53      817.34    167.87 o 
  -7   1   6    27129.71    28134.76    474.48 o 
  -6   1   6    21674.07    24085.07    455.82 o 
  -5   1   6    58512.72    64335.36    957.54 o 
  -4   1   6    24154.11    26032.54    787.78 o 
  -3   1   6     7414.53     7781.39    306.37 o 
  -2   1   6      640.53      750.98    169.81 o 
  -1   1   6     6351.64     6789.82    268.26 o 
   0   1   6    20854.30    20926.52    483.28 o 
   1   1   6     3399.43     3792.20    268.18 o 
   2   1   6    17144.40    17221.46    409.70 o 
   3   1   6     9924.94     9794.02    332.52 o 
   4   1   6     2615.19     2208.72    338.82 o 
   5   1   6    26007.48    25807.17   1723.36 o 
   6   1   6    15185.87    13351.70    793.53 o 
   7   1   6     6217.82     5955.08   1223.19 o 
   8   1   6     4171.30     4311.05    474.16 o 
   9   1   6     1119.70      889.54    915.72 o 
  10   1   6     4361.57     3817.20   1100.14 o 
  11   1   6      716.51     3065.32   1180.26 o 
  12   1   6     7850.70     8886.48   1641.57 o 
  13   1   6     1006.61     1170.31   1826.41 o 
 -15   2   6     4105.07     4909.02    809.00 o 
 -14   2   6      179.26     -238.84    602.30 o 
 -13   2   6     2651.39     3178.57    472.67 o 
 -12   2   6    40228.63    38567.32    888.61 o 
 -11   2   6     4755.54     5127.38    593.16 o 
 -10   2   6    19880.71    18357.62    901.13 o 
  -9   2   6      183.08      129.93    257.94 o 
  -8   2   6     6753.15     7278.02    480.91 o 
  -7   2   6     4085.09     4332.45    277.68 o 
  -6   2   6     5921.63     6262.78    297.40 o 
  -5   2   6     2209.56     2654.80    217.98 o 
  -4   2   6     3780.87     4592.68    374.86 o 
  -3   2   6       21.63      136.40    214.24 o 
  -2   2   6     5127.95     5049.18    274.59 o 
  -1   2   6     7035.75     7125.92    309.24 o 
   0   2   6    21741.13    21026.39    522.41 o 
   1   2   6    34971.02    36276.49    646.21 o 
   2   2   6    70482.77    70500.33   1059.94 o 
   3   2   6     2526.61     2465.70    331.20 o 
   4   2   6     2645.07     2317.06    245.15 o 
   5   2   6    17237.15    16369.03    911.81 o 
   6   2   6      176.66      753.94    389.75 o 
   7   2   6    10042.66     9746.70    853.67 o 
   8   2   6      360.33      210.12    376.66 o 
   9   2   6      824.78      191.30    506.98 o 
  10   2   6      205.15      390.14    715.46 o 
  11   2   6     1058.85     2623.90   1210.63 o 
  12   2   6        0.91      290.09   1420.08 o 
  13   2   6      339.56      369.16   1623.77 o 
  14   2   6      244.39     1273.99   1879.82 o 
 -15   3   6     1718.68     6265.73   2769.99 o 
 -14   3   6     7112.81     8418.57   1088.83 o 
 -13   3   6    19839.96    19523.73   1223.01 o 
 -12   3   6     6535.71     6658.26    640.17 o 
 -11   3   6    67743.48    68517.39   2627.44 o 
 -10   3   6     2156.23      791.86    735.43 o 
  -9   3   6    19601.36    18719.78    750.36 o 
  -8   3   6    12223.90    11941.29    431.56 o 
  -7   3   6    90233.23    91838.14   1342.06 o 
  -6   3   6    88142.27    92520.79   1695.71 o 
  -5   3   6   227550.92   240881.45   5214.13 o 
  -4   3   6    66873.25    73953.85   1270.48 o 
  -3   3   6    57587.95    58823.09   1038.99 o 
  -2   3   6      116.34     -118.41    218.88 o 
  -1   3   6    20567.21    19871.22    802.50 o 
   0   3   6    62249.01    59119.52   1704.69 o 
   1   3   6     7812.11     7725.15    355.31 o 
   2   3   6    21233.56    20211.16    513.59 o 
   3   3   6    16691.54    15917.02    469.77 o 
   4   3   6     3286.84     2842.09    286.66 o 
   5   3   6    22476.99    21646.19    868.69 o 
   6   3   6    32972.44    30939.16   1087.64 o 
   7   3   6    14906.52    14480.36    568.87 o 
   8   3   6     5244.06     5784.56    756.99 o 
   9   3   6     1588.05     2098.49    805.08 o 
  10   3   6    13083.60    12786.22   1042.42 o 
  11   3   6     4175.72     4102.53    972.49 o 
  12   3   6    29088.35    32480.16   1509.90 o 
  13   3   6     2501.51     4356.06   1574.55 o 
 -16   4   6     5485.79     5077.62   1899.20 o 
 -15   4   6      101.17      720.51   2194.00 o 
 -14   4   6      707.86     -314.60    949.32 o 
 -13   4   6     3805.93     4434.60    820.54 o 
 -12   4   6     4779.26     4291.32    523.69 o 
 -11   4   6    16921.32    15237.53   1046.89 o 
 -10   4   6     4797.98     4196.73    755.59 o 
  -9   4   6    46136.86    46110.41   1902.34 o 
  -8   4   6      643.01      486.27    312.78 o 
  -7   4   6    30639.43    29422.06    738.40 o 
  -6   4   6    27856.52    26957.08    880.35 o 
  -5   4   6      171.17       13.15    256.26 o 
  -4   4   6      800.33      629.23    261.92 o 
  -3   4   6     5930.87     6443.31    385.01 o 
  -2   4   6   109433.34   113798.13   4461.89 o 
  -1   4   6     1039.03     1057.77    259.25 o 
   0   4   6    43702.95    43902.11   1065.29 o 
   1   4   6     4262.23     4573.12    339.19 o 
   2   4   6     6413.64     5806.64    426.34 o 
   3   4   6      109.89       19.04    255.38 o 
   4   4   6     1379.66     1565.81    307.29 o 
   5   4   6     7185.94     6934.98    999.87 o 
   6   4   6     2121.85     2516.67    610.83 o 
   7   4   6    20844.74    18382.52   1142.00 o 
   8   4   6     1529.59     1357.90    566.19 o 
   9   4   6     7518.80     7777.37   1128.94 o 
  10   4   6     4917.73     6544.09   1042.66 o 
  11   4   6       36.96     -797.04    950.49 o 
  12   4   6      993.44      917.51    980.69 o 
  13   4   6      268.35     1147.27   1358.29 o 
 -17   5   6     3455.11     5179.20   1497.05 o 
 -16   5   6     1028.30     4326.21   1485.01 o 
 -14   5   6     8356.73     8170.82   1698.65 o 
 -13   5   6     3800.05     2079.85   1667.23 o 
 -12   5   6     1914.09     1926.02    619.13 o 
 -11   5   6    15814.52    16080.52    794.86 o 
 -10   5   6     4347.96     4549.14    567.95 o 
  -9   5   6    19096.94    17684.32   1099.26 o 
  -8   5   6    22000.82    22203.49    927.76 o 
  -7   5   6     3079.83     3285.64    431.06 o 
  -6   5   6    11024.24    11497.11    549.43 o 
  -5   5   6    47738.63    45796.50   1500.70 o 
  -4   5   6     1567.31     1967.35    447.73 o 
  -3   5   6    13629.63    13708.62    518.17 o 
  -2   5   6    21054.47    19368.92    693.21 o 
  -1   5   6     4603.74     5371.84    411.47 o 
   0   5   6    18426.39    15991.40    617.58 o 
   1   5   6      997.40      969.26    323.64 o 
   2   5   6     4179.97     3897.18    394.80 o 
   3   5   6     7563.93     6677.45    476.00 o 
   4   5   6     2876.56     2209.32    411.91 o 
   5   5   6     2814.06     2058.89    705.98 o 
   6   5   6     7656.15     6927.88    732.37 o 
   7   5   6     1725.40     1844.32    817.77 o 
   8   5   6     1572.26      594.87    941.62 o 
   9   5   6     2277.83      769.08   1768.81 o 
  10   5   6      386.14      784.45   1024.10 o 
  11   5   6      335.73      740.09   1023.23 o 
  12   5   6     4583.50     4278.62   1057.60 o 
  13   5   6      251.97      266.00   1199.11 o 
 -17   6   6     5419.03     6060.99   1167.17 o 
 -16   6   6    12589.49    11140.70   1532.13 o 
 -15   6   6     3496.38     4654.53   1231.05 o 
 -14   6   6       20.25     -835.89   1104.11 o 
 -13   6   6     4410.32     5039.18   1151.05 o 
 -12   6   6    17901.16    18279.42   2051.47 o 
 -11   6   6    13169.66    13314.60    927.58 o 
 -10   6   6    38099.82    31867.73    971.76 o 
  -9   6   6     9544.16     9332.88    630.24 o 
  -8   6   6     2600.58     1398.35    733.42 o 
  -7   6   6       85.39      849.68    418.99 o 
  -6   6   6    36444.22    34623.42   2280.90 o 
  -5   6   6    11504.38    11682.49    823.81 o 
  -4   6   6    14413.91    13600.70    593.15 o 
  -3   6   6      382.59      162.29    349.69 o 
  -2   6   6    25992.83    27089.32   1308.20 o 
  -1   6   6    37299.94    35558.00   1338.35 o 
   0   6   6    70352.99    69670.58   2143.62 o 
   1   6   6    20775.49    20957.26    778.24 o 
   2   6   6    11398.84    10812.75    620.80 o 
   3   6   6      805.36     1375.96    468.04 o 
   4   6   6     1950.01     1632.00    593.12 o 
   5   6   6    17578.82    17163.45    844.08 o 
   6   6   6       66.58     1239.71    603.02 o 
   7   6   6    24863.48    23027.89   1952.87 o 
   8   6   6     1269.13     1755.77   1040.54 o 
   9   6   6     4582.81     3720.01   1057.71 o 
  10   6   6     1305.87      425.27   1594.71 o 
  11   6   6     3028.11     4106.56    994.01 o 
  12   6   6      935.07      871.09    924.87 o 
 -16   7   6     3851.72     3624.03   1013.74 o 
 -15   7   6      399.04     -816.01    816.01 o 
 -14   7   6    22427.75    23856.93   2261.02 o 
 -13   7   6     5822.10     6214.18   1029.44 o 
 -12   7   6    17900.00    15031.92   1464.59 o 
 -11   7   6    11926.73    11805.82   1148.27 o 
 -10   7   6      126.14     -559.15    687.59 o 
  -9   7   6     1028.47     1278.99    522.71 o 
  -8   7   6      890.25     1529.78    511.42 o 
  -7   7   6    22851.77    20440.45    602.40 o 
  -6   7   6    10073.91    11063.95    661.90 o 
  -5   7   6     7602.37     7720.95    642.71 o 
  -4   7   6    45856.00    43688.56   1674.52 o 
  -3   7   6     1014.13      573.32    419.22 o 
  -2   7   6    32667.76    31173.96   1938.86 o 
  -1   7   6      247.73      307.26    567.71 o 
   0   7   6     1919.37     1735.83    476.61 o 
   1   7   6     2368.61     3323.54    458.80 o 
   2   7   6    25248.73    22271.24    655.99 o 
   3   7   6    31101.05    28427.17    886.52 o 
   4   7   6      875.29     1275.80    646.56 o 
   5   7   6    39328.64    36573.97   1366.53 o 
   6   7   6      797.73      427.79    942.80 o 
   7   7   6     1212.20     1723.36    957.23 o 
   8   7   6       26.83     -883.62    883.62 o 
   9   7   6      925.44      453.27    907.32 o 
  10   7   6     7421.16     9419.79   1376.09 o 
  11   7   6       41.52     -239.71    794.20 o 
 -15   8   6     1809.67     2601.85    931.53 o 
 -14   8   6      415.42      532.73    734.84 o 
 -13   8   6     2540.30     3256.47    773.92 o 
 -12   8   6      636.44      150.10   1052.23 o 
 -11   8   6      650.06      740.73    787.37 o 
 -10   8   6     3667.20     4156.86    874.80 o 
  -9   8   6    15681.58    14269.24    896.23 o 
  -8   8   6     1674.58      754.97    665.61 o 
  -7   8   6    19054.38    18607.65    656.90 o 
  -6   8   6     8381.30     8238.59    618.23 o 
  -5   8   6     2297.38     2519.10    433.34 o 
  -4   8   6    24230.40    22383.67    844.49 o 
  -3   8   6     7588.47     7886.93    605.42 o 
  -2   8   6     8764.37     8478.59    716.59 o 
  -1   8   6    18161.83    16457.63    617.18 o 
   0   8   6      244.95      503.89    408.06 o 
   1   8   6     1458.55     2505.56    482.40 o 
   2   8   6     3208.80     3578.91    561.14 o 
   3   8   6     9167.68     9140.96    826.28 o 
   4   8   6     1548.69      648.98    777.37 o 
   5   8   6     2367.58     1990.35    958.54 o 
   6   8   6      274.55      467.98    845.20 o 
   7   8   6     1875.19     1857.37    883.55 o 
   8   8   6     8795.09     8581.86   1013.87 o 
   9   8   6      249.90      503.94    765.55 o 
  10   8   6     4155.74     6315.67   2308.94 o 
 -14   9   6     2626.01     2426.46    677.24 o 
 -13   9   6     4088.90     4254.30    760.95 o 
 -12   9   6     1872.11     1399.00    786.49 o 
 -11   9   6    31861.01    33200.08   1733.21 o 
 -10   9   6      176.78     -189.52    741.30 o 
  -9   9   6      193.53      -56.47    746.95 o 
  -8   9   6     1326.01     2251.41    649.26 o 
  -7   9   6    16011.56    14659.97    734.87 o 
  -6   9   6    13223.50    12923.49    755.56 o 
  -5   9   6    22871.85    21619.76    853.02 o 
  -4   9   6     8967.71     9743.82    634.88 o 
  -3   9   6     5550.53     6692.81    957.21 o 
  -2   9   6     1047.90      -65.32    528.30 o 
  -1   9   6       54.30     -430.87    515.04 o 
   0   9   6     9536.11    10231.72    666.59 o 
   1   9   6     2309.49     2623.41    810.84 o 
   2   9   6    18234.39    17215.26   1955.49 o 
   3   9   6     3265.62     3815.07    800.85 o 
   4   9   6      152.38     -591.28    591.28 o 
   5   9   6     9373.45    10013.86   1043.36 o 
   6   9   6    14875.55    15767.48   1633.46 o 
   7   9   6     1662.20     1023.36    784.07 o 
   8   9   6      728.96     1491.57    713.00 o 
   9   9   6      267.24     -376.60    660.69 o 
 -12  10   6     4298.15     4190.96    671.23 o 
 -11  10   6     2826.13     3691.63    679.90 o 
 -10  10   6     2446.89     2464.79    675.48 o 
  -9  10   6    34524.04    34565.24   1618.01 o 
  -8  10   6       36.53     -625.21    625.21 o 
  -7  10   6    19202.04    18979.99    862.54 o 
  -6  10   6      148.58      688.45    617.45 o 
  -5  10   6      379.73     1297.07    533.29 o 
  -4  10   6     4224.44     4904.87    519.74 o 
  -3  10   6     8078.82     9078.01    682.52 o 
  -2  10   6    21613.28    22519.11    796.36 o 
  -1  10   6      392.19      685.40    555.90 o 
   0  10   6    15730.27    17161.33   1029.62 o 
   1  10   6    12191.38    12657.81   1256.71 o 
   2  10   6       86.64      254.16    669.30 o 
   3  10   6     2860.13     4218.29    765.63 o 
   4  10   6     3286.95     4110.00    781.74 o 
   5  10   6      602.23      474.93   1036.26 o 
   6  10   6      115.01     -243.15    741.50 o 
   7  10   6     4807.02     6382.32    882.31 o 
   8  10   6    13265.52    14660.88    921.90 o 
 -10  11   6       50.67      276.60    634.11 o 
  -9  11   6      347.88       94.25    797.48 o 
  -8  11   6     1570.73     2711.95    624.42 o 
  -7  11   6       36.30     -487.97    487.97 o 
  -6  11   6      603.46      691.02    496.05 o 
  -5  11   6       42.70      154.63    480.40 o 
  -4  11   6     9075.41     9718.54    657.80 o 
  -3  11   6     3818.86     3799.98    545.25 o 
  -2  11   6    10927.82    10996.87    721.12 o 
  -1  11   6      223.49      179.80    560.01 o 
   0  11   6     3527.83     5575.26    828.90 o 
   1  11   6    17674.26    19130.01    925.77 o 
   2  11   6       52.81     -428.76    830.74 o 
   3  11   6    22832.48    24448.24   2731.77 o 
   4  11   6     5953.36     7704.85    741.59 o 
   6  11   6     4230.89     7478.97   1101.71 o 
  -8  12   6       81.14     -737.79    737.79 o 
  -7  12   6      116.13     -111.34    446.29 o 
  -6  12   6     4912.92     5397.84    682.57 o 
  -5  12   6      411.54      682.13    434.81 o 
  -4  12   6     1299.98     1054.21    448.40 o 
  -3  12   6      542.89       11.25    432.02 o 
  -2  12   6     2993.85     3217.64    549.28 o 
  -1  12   6     1648.45     1736.44    668.67 o 
   0  12   6     4840.07     5795.98   1521.14 o 
   1  12   6     2457.33     2734.14    554.80 o 
   2  12   6     2653.10     3528.70    567.24 o 
   3  12   6       39.58     -662.12    890.43 o 
 -15   1   7     4757.82     5516.42   1055.63 o 
 -14   1   7     7466.02     8721.55   1351.74 o 
 -13   1   7    21086.91    20397.70    694.11 o 
 -12   1   7     9702.00     9700.71    489.21 o 
 -11   1   7    30680.42    31163.97    951.65 o 
 -10   1   7     1760.58     2358.27    407.27 o 
  -9   1   7      996.48      518.52    464.65 o 
  -8   1   7    22761.67    22496.22    501.82 o 
  -7   1   7    48388.29    49549.31    814.91 o 
  -6   1   7    69205.61    73108.04   1104.42 o 
  -5   1   7   120556.01   126325.00   2531.07 o 
  -4   1   7    49603.27    52047.55   1015.94 o 
  -3   1   7    49600.47    50397.29    987.07 o 
  -2   1   7       47.33     -257.91    257.91 o 
  -1   1   7     9202.49     9965.16    322.90 o 
   0   1   7    85784.61    87335.52   1263.48 o 
   1   1   7     7790.34     7021.78    309.61 o 
   2   1   7    49535.97    46743.42   1008.79 o 
   3   1   7      620.08      765.98    257.14 o 
   4   1   7    10704.29     9911.71    462.73 o 
   5   1   7     9874.78     8174.05   1269.90 o 
   6   1   7    40944.28    34834.77   2536.81 o 
   7   1   7     2843.99     2148.19    553.39 o 
   8   1   7     4844.19     5602.28    560.25 o 
   9   1   7     3072.82     3442.85    911.11 o 
  10   1   7     9023.67     9596.47    948.99 o 
  11   1   7     2637.14     2302.89    958.22 o 
  12   1   7    13681.54    14846.94   1940.04 o 
  13   1   7      721.55      351.35   1824.32 o 
 -15   2   7     2093.95      932.06    846.18 o 
 -14   2   7      577.05      679.14    609.49 o 
 -13   2   7     4081.92     4123.70    471.74 o 
 -12   2   7    35932.39    33440.95   1194.91 o 
 -11   2   7    25943.50    25744.13   1185.08 o 
 -10   2   7    40035.38    36821.75   1055.86 o 
  -9   2   7    39706.97    38816.86   1451.50 o 
  -8   2   7      386.78      571.77    236.02 o 
  -7   2   7     6912.81     7702.54    433.77 o 
  -6   2   7    37137.03    39156.33    706.65 o 
  -5   2   7    11032.88    11245.52    381.24 o 
  -4   2   7     2720.58     2749.07    236.08 o 
  -3   2   7     2394.18     2695.70    274.32 o 
  -2   2   7    45037.33    45151.45   1132.48 o 
  -1   2   7    66120.11    66771.33   1258.18 o 
   0   2   7    72021.13    69546.54   1158.20 o 
   1   2   7    92394.84    94769.65   1375.78 o 
   2   2   7    52698.99    49858.00   1065.71 o 
   3   2   7     6794.30     6067.71    333.48 o 
   4   2   7     3946.11     3825.00    391.85 o 
   5   2   7    27912.20    27404.30    963.84 o 
   6   2   7     2747.46     2642.05    378.42 o 
   7   2   7    44388.31    40665.97   1546.12 o 
   8   2   7     6045.08     6027.93    641.71 o 
   9   2   7     7501.16     6668.39    702.68 o 
  10   2   7     3110.45     3936.36    687.25 o 
  11   2   7     1125.96      345.59   1153.03 o 
  12   2   7       34.75     1759.39   1389.71 o 
  13   2   7      251.44     -402.67   1552.56 o 
 -15   3   7      101.38     -371.78   2659.50 o 
 -14   3   7     7902.47     9471.47   1321.56 o 
 -13   3   7     1879.89      989.99    680.83 o 
 -12   3   7     3690.78     4136.53    743.80 o 
 -11   3   7      479.44      708.78    438.26 o 
 -10   3   7     3603.52     3804.25    703.87 o 
  -9   3   7       28.55      454.77    575.74 o 
  -8   3   7       18.46     -258.55    273.30 o 
  -7   3   7     5109.22     4734.43    410.39 o 
  -6   3   7     2562.88     2546.26    297.69 o 
  -5   3   7       47.97     -136.00    248.61 o 
  -4   3   7      144.67      152.76    227.01 o 
  -3   3   7     2985.44     3160.41    522.10 o 
  -2   3   7      953.87     1074.41    247.29 o 
  -1   3   7      987.38      880.46    309.27 o 
   0   3   7      124.40      329.81    394.75 o 
   1   3   7     6314.43     5818.81    348.32 o 
   2   3   7     1452.03     1389.36    261.38 o 
   3   3   7     6861.34     6437.50    442.97 o 
   4   3   7     5173.14     4794.46    768.07 o 
   5   3   7     1568.81     1156.83    557.17 o 
   6   3   7     1440.07     1429.03    419.58 o 
   7   3   7      171.22       83.31    402.74 o 
   8   3   7      557.24     1094.43    605.74 o 
   9   3   7      128.19      558.20    731.36 o 
  10   3   7       46.71      958.14    798.05 o 
  11   3   7      630.39     1923.36   1303.05 o 
  12   3   7      226.51      782.82   1345.72 o 
  13   3   7      365.85      367.06   1415.89 o 
 -17   4   7     1658.92     3707.81   1682.42 o 
 -15   4   7     3946.73     6304.48   2191.91 o 
 -14   4   7      808.42     -776.83    776.83 o 
 -13   4   7    20884.42    17981.56   2671.29 o 
 -12   4   7    37570.55    34364.18   1122.85 o 
 -11   4   7    20297.20    18630.44    897.19 o 
 -10   4   7    49261.82    42165.30   2295.04 o 
  -9   4   7     4989.26     4032.38   1409.87 o 
  -8   4   7      722.20      944.49    332.23 o 
  -7   4   7     1057.67      549.41    304.59 o 
  -6   4   7    37524.14    38458.09    837.93 o 
  -5   4   7    10883.89    11168.78    753.52 o 
  -4   4   7    15782.37    14509.35    516.03 o 
  -3   4   7      110.10     -116.26    254.57 o 
  -2   4   7     2103.98     1777.73    338.37 o 
  -1   4   7    19123.12    18109.68    789.42 o 
   0   4   7    18605.84    16137.98    647.55 o 
   1   4   7    30965.03    28697.69    684.59 o 
   2   4   7    20016.55    18925.98    570.23 o 
   3   4   7      170.22     -202.28    493.99 o 
   4   4   7     5382.53     5157.72    614.02 o 
   5   4   7    16253.80    16002.01    620.14 o 
   6   4   7     1358.72      892.90    523.04 o 
   7   4   7    26219.55    24014.95   1266.10 o 
   8   4   7       77.26      255.41   1251.21 o 
   9   4   7     1674.18     1383.41   1120.56 o 
  10   4   7       10.89      399.84   1967.53 o 
  11   4   7     4052.02     6309.54   1472.96 o 
  12   4   7        0.54     1234.71   1302.26 o 
 -17   5   7     4238.05     6138.49   1433.69 o 
 -16   5   7     6482.15     8545.08   1524.28 o 
 -15   5   7      470.77     -904.83   1601.78 o 
 -14   5   7    11798.69    16240.31   1997.64 o 
 -13   5   7     7531.90     8575.85   1127.37 o 
 -12   5   7     4609.08     6256.74    876.66 o 
 -11   5   7    45035.01    41642.99   1121.41 o 
 -10   5   7      607.35      104.68    508.82 o 
  -9   5   7     2023.01     1721.15    634.06 o 
  -8   5   7      574.18      334.58    397.92 o 
  -7   5   7    74900.69    71796.91   2495.77 o 
  -6   5   7    34790.64    35017.07    841.85 o 
  -5   5   7   106316.14   111447.57   4258.20 o 
  -4   5   7    70119.70    72268.68   1929.16 o 
  -3   5   7    13241.10    11788.45    516.89 o 
  -2   5   7    11960.67    13558.19    543.98 o 
  -1   5   7     1271.88     1780.10    333.46 o 
   0   5   7    20317.81    18996.95    622.39 o 
   1   5   7      205.14      191.33    328.01 o 
   2   5   7    18908.66    17268.67    621.47 o 
   3   5   7    17782.44    17347.95    754.72 o 
   4   5   7      631.13      425.94    454.51 o 
   5   5   7    17720.26    16012.33    687.02 o 
   6   5   7    13849.54    12526.84    760.46 o 
   7   5   7     6811.01     9791.86   3156.17 o 
   8   5   7     2257.98     1058.85   1589.47 o 
   9   5   7      237.93      397.13    953.23 o 
  10   5   7     7183.35     7380.57   1126.99 o 
  11   5   7      586.12      488.70    950.25 o 
  12   5   7    15452.01    18122.66   1653.88 o 
 -17   6   7      949.28     1294.93   1128.42 o 
 -16   6   7      740.33     1389.71   1183.92 o 
 -14   6   7      254.89       12.93   2187.72 o 
 -13   6   7     1917.06     2257.36   1925.90 o 
 -12   6   7      241.28     -403.82   2043.19 o 
 -11   6   7     7326.78     6160.65    930.18 o 
 -10   6   7     4064.91     3879.49    613.40 o 
  -9   6   7    50866.35    46067.66   1110.69 o 
  -8   6   7     5166.16     5176.02    528.88 o 
  -7   6   7    34151.87    32335.79   1624.15 o 
  -6   6   7      849.24      864.22    418.83 o 
  -5   6   7      402.35     -147.38    375.84 o 
  -4   6   7     8082.60     8795.98    540.49 o 
  -3   6   7     4280.62     4090.57    441.33 o 
  -2   6   7    21145.99    20942.16   1086.32 o 
  -1   6   7      705.96     1082.91    508.87 o 
   0   6   7    11837.67    11851.72    623.17 o 
   1   6   7     3763.40     3375.77    540.09 o 
   2   6   7      200.87      226.22    377.84 o 
   3   6   7      606.27      284.11    363.78 o 
   4   6   7      929.25      938.46    551.95 o 
   5   6   7     2251.40     1991.74    746.18 o 
   6   6   7      775.10     -619.11    890.70 o 
   7   6   7       21.92      201.79    928.39 o 
   8   6   7    15492.46    15399.97   1298.06 o 
   9   6   7      265.44     -177.55    964.17 o 
  10   6   7     9047.98     9565.82   1134.75 o 
  11   6   7      547.69      854.69    913.00 o 
 -16   7   7      358.60      917.92    911.11 o 
 -15   7   7     4306.40     2681.50    876.64 o 
 -14   7   7     1888.84     1948.64   1002.02 o 
 -13   7   7     2864.11     2092.33   1628.74 o 
 -12   7   7      131.46     -648.45    954.31 o 
 -11   7   7    28183.91    24574.20   1441.60 o 
 -10   7   7     1967.49     2217.41    799.14 o 
  -9   7   7    15730.86    15446.97    995.51 o 
  -8   7   7     7402.32     7070.29    631.00 o 
  -7   7   7     3879.13     3407.66    424.65 o 
  -6   7   7    27830.33    23629.20    652.21 o 
  -5   7   7    19404.21    18244.89    775.61 o 
  -4   7   7     9010.57     9653.26    474.34 o 
  -3   7   7     4051.52     4192.74    413.87 o 
  -2   7   7     4048.65     3741.96    435.26 o 
  -1   7   7       40.53      -28.38    376.82 o 
   0   7   7    31478.32    29132.35   1116.05 o 
   1   7   7      698.70      857.90    417.96 o 
   2   7   7    15113.50    14659.68    589.96 o 
   3   7   7      257.30      930.02    481.34 o 
   4   7   7     6989.84     8729.56   1122.26 o 
   5   7   7     1302.99     1398.63    987.04 o 
   6   7   7    12311.54    14192.94   1807.56 o 
   7   7   7     3876.94     6562.72   1022.11 o 
   8   7   7     3313.83     3132.20    943.70 o 
   9   7   7     1049.40     -391.69   1378.19 o 
  10   7   7     3167.57     3049.47    905.35 o 
 -15   8   7      461.11      505.44    704.71 o 
 -14   8   7       65.33       86.64    840.95 o 
 -13   8   7      173.68     -809.46    809.46 o 
 -12   8   7    10229.71    10116.80   1050.92 o 
 -11   8   7    15122.92    14371.75   1181.31 o 
 -10   8   7     8231.41     9973.45   1051.25 o 
  -9   8   7    30381.12    30974.68   1414.39 o 
  -8   8   7      117.83      177.25    833.71 o 
  -7   8   7     4136.82     5199.61    629.99 o 
  -6   8   7      990.85      783.19    497.63 o 
  -5   8   7     3400.21     3857.26    541.89 o 
  -4   8   7     1468.69      357.19    424.35 o 
  -3   8   7     5500.61     6121.67    539.88 o 
  -2   8   7    27663.55    25109.76   1063.73 o 
  -1   8   7    10168.31    10364.90    814.42 o 
   0   8   7    29365.58    25757.85    830.34 o 
   1   8   7    21937.97    20021.78   1470.02 o 
   2   8   7     2115.79     2240.41    862.81 o 
   3   8   7     3879.66     4344.61    786.16 o 
   4   8   7      696.27     1498.85    792.14 o 
   5   8   7     9289.10     9902.36   1171.84 o 
   6   8   7      100.98    -1100.53   1188.37 o 
   7   8   7    10330.50    10209.97   1044.56 o 
   8   8   7     5412.69     5472.50    908.81 o 
   9   8   7      641.73      969.07    773.40 o 
 -14   9   7    25473.00    27213.51   3171.61 o 
 -13   9   7       28.32     -625.92    625.92 o 
 -12   9   7     9586.02     9686.06   1245.71 o 
 -11   9   7      148.07      -22.93    742.40 o 
 -10   9   7       81.62      595.32    747.56 o 
  -9   9   7     3056.27     4557.16    861.82 o 
  -8   9   7     2219.70     2529.10    615.50 o 
  -7   9   7     2393.73     1126.23    522.07 o 
  -6   9   7      188.76      364.79    514.42 o 
  -5   9   7       71.10     -527.01    586.64 o 
  -4   9   7    13540.65    13416.46    916.70 o 
  -3   9   7     1687.24     1967.79    658.04 o 
  -2   9   7    16543.13    16360.99    967.40 o 
  -1   9   7      585.75      909.66    652.77 o 
   0   9   7     4075.37     5160.86   1394.77 o 
   1   9   7     4945.48     4446.32    692.40 o 
   2   9   7      749.16      240.44   1314.31 o 
   3   9   7    40382.96    38583.50   1903.76 o 
   4   9   7     4019.18     5619.16    973.37 o 
   5   9   7    19157.31    19639.07   1263.85 o 
   6   9   7     1350.51      958.33    827.59 o 
   7   9   7      337.36      -92.53    740.92 o 
   8   9   7      887.96     1180.27    829.95 o 
 -12  10   7     5645.32     5263.67    689.66 o 
 -11  10   7      762.64      899.58    622.40 o 
 -10  10   7     4726.52     5028.92   1016.36 o 
  -9  10   7     1387.84      183.61    725.15 o 
  -8  10   7       52.92      266.06    508.69 o 
  -7  10   7     5028.42     5868.97   1063.18 o 
  -6  10   7     3174.95     3116.38    583.65 o 
  -5  10   7     4443.93     6220.89    642.30 o 
  -4  10   7     9947.06    10189.53   1768.06 o 
  -3  10   7       75.65      266.61    550.87 o 
  -2  10   7     3973.70     4635.36    634.70 o 
  -1  10   7     5262.50     5171.73    642.63 o 
   0  10   7      984.95     1582.65    778.11 o 
   1  10   7     2501.81     3217.34   1452.02 o 
   2  10   7     6455.25     6116.04   1446.00 o 
   3  10   7       37.80      368.10    965.05 o 
   4  10   7     1902.36     2237.29    987.56 o 
   5  10   7     5474.27     7420.85   1165.07 o 
   6  10   7        6.39     -204.90    717.03 o 
   7  10   7     1836.85     1718.01    976.83 o 
 -10  11   7      702.39      750.36    740.93 o 
  -9  11   7       45.35     -669.72    669.72 o 
  -8  11   7      902.48     1057.99    599.76 o 
  -7  11   7     9033.07     9681.60    665.29 o 
  -6  11   7     2979.40     3750.78    551.54 o 
  -5  11   7     9923.70    10982.90    702.19 o 
  -4  11   7    17289.44    17612.15    773.80 o 
  -3  11   7      865.39     1669.27    511.71 o 
  -2  11   7     7131.77     9037.08    648.67 o 
  -1  11   7     3077.69     2640.48    543.74 o 
   0  11   7      582.27     1126.67    567.19 o 
   1  11   7       98.93      319.92    572.18 o 
   2  11   7     2982.71     4959.63    984.42 o 
   3  11   7    12206.83    13150.24    849.79 o 
   4  11   7       36.40      113.10    936.25 o 
  -7  12   7    17648.42    20292.88   1086.77 o 
  -6  12   7      210.03      375.80    429.73 o 
  -5  12   7      342.39      295.79    548.49 o 
  -4  12   7     9104.63    11268.31    627.94 o 
  -3  12   7     3020.46     4001.97    639.96 o 
  -2  12   7    32211.82    35247.59   1047.46 o 
  -1  12   7     1859.66     2708.54    546.14 o 
   0  12   7     5132.44     5979.71    596.02 o 
   1  12   7      175.04      263.25    517.34 o 
 -13   0   8    16347.97    14279.61   1035.76 o 
 -12   0   8    48076.83    40966.53   1414.13 o 
 -11   0   8    49420.91    47919.25   2233.80 o 
 -10   0   8    36259.50    32515.70   1747.35 o 
  -9   0   8    17189.01    17464.03   1254.09 o 
  -8   0   8     3372.77     3104.74    433.30 o 
  -7   0   8     2777.89     3102.59    385.94 o 
  -6   0   8    13365.21    12506.75    601.49 o 
  -5   0   8    20067.55    21158.84    757.24 o 
  -4   0   8    13223.84    11904.60   1363.53 o 
  -3   0   8       76.08     -115.37    287.73 o 
  -2   0   8     1358.61      711.55    764.50 o 
  -1   0   8    76550.15    72292.08   1837.67 o 
   0   0   8    66402.88    59398.74   2220.71 o 
   1   0   8   170465.77   157209.84   3554.92 o 
   2   0   8    20396.86    18241.48    847.10 o 
   3   0   8     7845.90     6510.05    656.37 o 
   4   0   8     2610.73     4898.54   1890.82 o 
   5   0   8    38847.60    32916.20   1481.60 o 
   6   0   8     9335.29     7737.81    723.67 o 
   7   0   8    30966.30    28370.05   1704.41 o 
   8   0   8     2024.05      711.09    893.31 o 
   9   0   8     4664.29     4503.72   1085.48 o 
  10   0   8      798.69    -1096.48   1096.48 o 
  11   0   8        0.37     -173.84   1213.25 o 
  12   0   8       62.51      245.58   1575.07 o 
 -15   1   8       59.69     -192.69    735.17 o 
 -14   1   8     4574.40     6084.55    960.33 o 
 -13   1   8     4364.34     4709.67    847.61 o 
 -12   1   8     2821.11     2690.64    531.82 o 
 -11   1   8    13985.85    12801.38    917.89 o 
 -10   1   8      469.42      454.05    493.03 o 
  -9   1   8       27.79     -243.43    445.61 o 
  -8   1   8     6587.50     6044.74    375.04 o 
  -7   1   8    25319.04    24915.81    602.26 o 
  -6   1   8    50986.94    51517.11    955.91 o 
  -5   1   8    30729.38    30597.72    673.41 o 
  -4   1   8    55662.33    57742.59   1043.18 o 
  -3   1   8     5122.08     4573.33    319.70 o 
  -2   1   8      425.14      151.02    219.41 o 
  -1   1   8     1778.24     1901.37    269.21 o 
   0   1   8    30986.65    30674.86    739.43 o 
   1   1   8     3014.57     2689.31    362.55 o 
   2   1   8    18818.59    16619.97    573.81 o 
   3   1   8     7770.26     6677.66    522.71 o 
   4   1   8       12.52    -1126.95   1126.95 o 
   5   1   8    12506.19    11386.22    594.82 o 
   6   1   8     8889.18     7858.35    569.63 o 
   7   1   8     2277.96     2370.72    529.41 o 
   8   1   8     1900.91     2495.75    555.64 o 
   9   1   8       70.22      193.55    892.52 o 
  10   1   8     1299.06     1713.05    811.04 o 
  11   1   8      930.64     1686.93   1622.20 o 
  12   1   8     4138.97     5047.25   1536.32 o 
 -14   2   8       52.42    -3199.89   3679.53 o 
 -13   2   8     5164.29     4985.41   1284.98 o 
 -12   2   8    12516.62    11425.26    831.97 o 
 -11   2   8    14028.40    15772.92    726.34 o 
 -10   2   8    10624.63    10081.63    738.81 o 
  -9   2   8     5833.72     4983.29    603.63 o 
  -8   2   8     1483.93     1354.11    282.17 o 
  -7   2   8       69.49       90.03    223.37 o 
  -6   2   8      476.86      513.23    226.51 o 
  -5   2   8     8496.72     8395.22    372.43 o 
  -4   2   8    27856.60    26340.80    574.45 o 
  -3   2   8     4590.11     4894.39    296.32 o 
  -2   2   8     5814.79     5345.48    331.07 o 
  -1   2   8    10594.23    10600.12    557.09 o 
   0   2   8    18709.24    17543.33    591.11 o 
   1   2   8    16829.24    15287.42    797.39 o 
   2   2   8    11246.92     9781.92    504.79 o 
   3   2   8       56.59      219.70    320.50 o 
   4   2   8     3065.41     3000.72    734.33 o 
   5   2   8    15091.40    14305.83    660.06 o 
   6   2   8     1042.10      619.06    561.74 o 
   7   2   8     2643.79     2820.67    602.14 o 
   8   2   8        8.82     -280.04    559.40 o 
   9   2   8      196.29      882.18    610.22 o 
  10   2   8      130.96      450.14    649.73 o 
  11   2   8       16.81     -165.47   1142.56 o 
  12   2   8       28.15    -1313.78   1313.78 o 
 -16   3   8     7182.49    13362.45   2927.08 o 
 -15   3   8     4772.90     7989.51   2674.17 o 
 -14   3   8     8716.34     7505.00    973.54 o 
 -13   3   8    12686.98    12793.17   2488.54 o 
 -12   3   8     2145.11     2628.19    625.38 o 
 -11   3   8    65805.46    58799.13   1619.15 o 
 -10   3   8      465.43     -201.66    731.88 o 
  -9   3   8    14330.86    12975.59   1217.17 o 
  -8   3   8    12733.59    13568.06    636.05 o 
  -7   3   8    67493.05    66012.08   1320.12 o 
  -6   3   8    74379.63    76642.04   1342.38 o 
  -5   3   8   125347.66   123557.98   2703.31 o 
  -4   3   8    95794.87    98502.55   2307.20 o 
  -3   3   8    24839.19    23385.96    931.21 o 
  -2   3   8     2182.11     2381.74    307.38 o 
  -1   3   8      268.36      460.49    241.41 o 
   0   3   8    33605.48    31494.15    953.96 o 
   1   3   8     1093.72     1357.22    333.53 o 
   2   3   8    24045.78    21551.08    597.45 o 
   3   3   8     5831.60     5593.20    412.45 o 
   4   3   8     2547.24     2761.06    504.21 o 
   5   3   8     6309.09     6403.67    572.35 o 
   6   3   8    32541.17    28856.13    950.63 o 
   7   3   8     3082.21     2058.71    618.91 o 
   8   3   8     5512.98     6092.98    706.38 o 
   9   3   8      959.20     1046.49    658.07 o 
  10   3   8     9424.40    11939.56   2048.96 o 
  11   3   8     3370.79     5551.32    945.26 o 
  12   3   8    19150.54    22096.56   1837.93 o 
 -17   4   8     1245.08     1898.67   1611.73 o 
 -16   4   8     6242.21     8482.77   2289.30 o 
 -15   4   8      141.67     2430.68   2036.39 o 
 -14   4   8      266.22     -745.12    824.19 o 
 -13   4   8      112.15      154.47   2224.89 o 
 -12   4   8    12419.73    12042.81   1017.72 o 
 -11   4   8     8938.52     8882.54    729.26 o 
 -10   4   8    14124.80    12983.04    766.90 o 
  -9   4   8    35573.88    32324.88   2849.21 o 
  -8   4   8     1800.99     1573.64    376.45 o 
  -7   4   8     5784.61     6093.66    448.10 o 
  -6   4   8    14300.07    12900.15    541.79 o 
  -5   4   8     4773.17     4135.08    366.50 o 
  -4   4   8      968.02     1388.80    474.52 o 
  -3   4   8      587.71      394.92    293.54 o 
  -2   4   8    20900.13    20509.86   1279.63 o 
  -1   4   8     7145.71     7150.60    448.86 o 
   0   4   8    20072.29    17967.49   1120.69 o 
   1   4   8    12739.91    11956.53    997.87 o 
   2   4   8     8686.48     7654.66    467.19 o 
   3   4   8     6176.37     5689.26    362.37 o 
   4   4   8     1981.31     2114.56    436.56 o 
   5   4   8     1209.61     1518.05    457.84 o 
   6   4   8      949.31     1157.82    612.45 o 
   7   4   8     9392.21     9355.13    799.13 o 
   8   4   8    12223.64    12953.43    934.57 o 
   9   4   8     2386.17     3266.28    906.61 o 
  10   4   8     3325.56     4503.42    964.23 o 
  11   4   8      707.67      803.40    922.61 o 
 -17   5   8     5423.11     7864.36   1554.65 o 
 -16   5   8     1069.05     1726.40   1654.66 o 
 -15   5   8     2438.97     1647.86   1633.72 o 
 -14   5   8     7052.61     8206.81   1774.57 o 
 -13   5   8        5.24      477.02   1944.75 o 
 -12   5   8     4805.14     5413.09    878.16 o 
 -11   5   8     8083.68     7999.45    764.81 o 
 -10   5   8      184.98     -542.44    542.44 o 
  -9   5   8    11180.10    11464.76    691.21 o 
  -8   5   8     3878.83     3686.42    411.08 o 
  -7   5   8       25.11     -342.31    368.92 o 
  -6   5   8    10242.81    10271.65    541.57 o 
  -5   5   8     2202.28     2104.33    366.44 o 
  -4   5   8      747.25      387.00    335.04 o 
  -3   5   8     2382.13     2474.67    372.27 o 
  -2   5   8     6996.77     7171.50    474.89 o 
  -1   5   8       12.03      196.34    336.46 o 
   0   5   8    16288.29    16180.02   1049.44 o 
   1   5   8     2915.98     2796.33    386.38 o 
   2   5   8     2634.61     2571.58    321.21 o 
   3   5   8     9950.96    10463.70    446.76 o 
   4   5   8     2081.21     2282.98    508.35 o 
   5   5   8      657.93      399.00    559.07 o 
   6   5   8     7683.16     8622.76    937.95 o 
   7   5   8      959.78     1447.70    901.45 o 
   8   5   8     4868.50     5743.72   1030.23 o 
   9   5   8     1373.19     1119.60    955.90 o 
  10   5   8      408.43      771.61   1232.36 o 
  11   5   8     1961.03     2287.17    930.72 o 
 -16   6   8    17053.40    16226.70   1551.51 o 
 -15   6   8      727.95      435.13   1300.69 o 
 -14   6   8     1341.83      864.51   1412.22 o 
 -13   6   8     3377.08     4666.65   1276.10 o 
 -12   6   8    20534.03    20411.00   1913.31 o 
 -11   6   8    24098.79    21604.79   2960.59 o 
 -10   6   8    34893.77    33237.67   1650.97 o 
  -9   6   8    24124.89    21209.06    901.82 o 
  -8   6   8      635.21      923.81    419.41 o 
  -7   6   8      415.03      235.78    363.62 o 
  -6   6   8    13358.04    11910.64    462.43 o 
  -5   6   8    22173.03    20336.29   1269.27 o 
  -4   6   8       34.50       50.46    337.49 o 
  -3   6   8       93.67      -77.15    379.07 o 
  -2   6   8    18921.09    19093.19    880.36 o 
  -1   6   8    29298.00    28055.60   1620.62 o 
   0   6   8    18528.99    17194.70    557.33 o 
   1   6   8    30434.40    27957.30   1147.42 o 
   2   6   8    18721.69    17174.44    569.58 o 
   3   6   8     2842.55     2614.05    441.11 o 
   4   6   8     1223.64     1198.19    747.58 o 
   5   6   8     9462.15    10742.85    943.06 o 
   6   6   8     2111.52     1558.63    995.24 o 
   7   6   8    28044.36    27969.24   1928.78 o 
   8   6   8     1653.51     1562.03   1021.44 o 
   9   6   8     1505.01     2123.88   1627.17 o 
  10   6   8      636.33      371.33   1176.33 o 
 -16   7   8     9143.05     9924.31   1237.86 o 
 -14   7   8    28432.86    25839.62   1439.28 o 
 -13   7   8     5006.67     5214.01   1465.90 o 
 -12   7   8     5763.00     3734.40   1106.28 o 
 -11   7   8     6451.39     7232.72   1557.01 o 
 -10   7   8       39.45     -668.38   1270.06 o 
  -9   7   8     4265.53     5367.96    875.68 o 
  -8   7   8     1583.24     1403.05    715.29 o 
  -7   7   8    10247.09     9911.17    562.45 o 
  -6   7   8     9100.38     8522.23    476.85 o 
  -5   7   8    14478.19    14595.33    556.74 o 
  -4   7   8    34582.19    33959.75   1445.29 o 
  -3   7   8      264.56      370.81    436.15 o 
  -2   7   8    22626.26    20500.52   1017.76 o 
  -1   7   8     3500.89     3354.86    468.35 o 
   0   7   8     1221.65      971.85    434.25 o 
   1   7   8     2953.06     2868.80    468.93 o 
   2   7   8     4588.81     4251.24    763.50 o 
   3   7   8    43357.34    39320.47   1045.44 o 
   4   7   8     1065.25      849.74   1148.95 o 
   5   7   8    17603.80    16772.33   1401.21 o 
   6   7   8     1973.87     1623.43    985.52 o 
   7   7   8     1758.06     2298.83    969.35 o 
   8   7   8      326.27      -57.14    871.69 o 
   9   7   8       11.92     -370.99   1029.19 o 
 -14   8   8      623.30    -1046.21   1232.10 o 
 -13   8   8     2052.06     2585.32   1078.15 o 
 -12   8   8     2202.37      896.62    897.61 o 
 -11   8   8       58.81     -326.09    879.87 o 
 -10   8   8     5781.02     2773.31   2426.23 o 
  -9   8   8     8556.78     9148.40   1142.64 o 
  -8   8   8     1166.25     1319.28    596.84 o 
  -7   8   8    18517.13    17118.70    878.57 o 
  -6   8   8     2836.53     3588.81   1438.88 o 
  -5   8   8    12138.07    12145.08    920.10 o 
  -4   8   8    12627.36    11895.63   1157.96 o 
  -3   8   8     1328.26     1158.10    658.53 o 
  -2   8   8    15570.99    15026.87   1018.21 o 
  -1   8   8    11870.13    12350.84    917.33 o 
   0   8   8      333.37      510.19    744.55 o 
   1   8   8     1479.19      894.88    645.05 o 
   2   8   8     2250.17     3043.46    663.01 o 
   3   8   8      590.63      178.90    631.76 o 
   4   8   8     6082.73     7724.46   1187.06 o 
   5   8   8     3389.78     3300.25   2402.93 o 
   6   8   8       16.46    -1252.93   2097.91 o 
   7   8   8     1439.01     1890.39    866.45 o 
   8   8   8     2823.50     3379.89   1181.04 o 
 -13   9   8     1607.09     1530.30    668.30 o 
 -12   9   8       22.95       47.71    779.68 o 
 -11   9   8     4408.09     4281.25    907.71 o 
 -10   9   8      867.86     -168.67    729.64 o 
  -9   9   8      419.45       23.56    739.13 o 
  -8   9   8      693.64      851.80    904.26 o 
  -7   9   8     3305.73     3880.54    631.42 o 
  -6   9   8    12358.09    12900.90    865.77 o 
  -5   9   8    13426.25    12548.22   1813.54 o 
  -4   9   8    13008.73    12461.64    879.82 o 
  -3   9   8     5081.25     6006.70   1105.51 o 
  -2   9   8     1448.48     1559.64    680.38 o 
  -1   9   8     2897.28     2356.82    677.05 o 
   0   9   8    15375.87    13763.93    874.37 o 
   1   9   8      818.37      233.57    655.55 o 
   2   9   8     4943.92     5374.36    637.55 o 
   3   9   8     2811.29     3440.42    913.27 o 
   4   9   8     2398.86     1668.80   1088.10 o 
   5   9   8     3127.64     3008.60    893.55 o 
   6   9   8     5132.45     5942.31   1025.79 o 
   7   9   8      896.05     1328.52    715.81 o 
 -12  10   8     2096.10     1967.92    624.16 o 
 -11  10   8    10787.66     8539.06   1221.62 o 
 -10  10   8      171.84      -58.64    645.34 o 
  -9  10   8    27698.55    27848.78   1224.50 o 
  -8  10   8     1801.96     2396.72    541.93 o 
  -7  10   8    16808.32    15492.88    818.16 o 
  -6  10   8      752.54      393.48    775.76 o 
  -5  10   8      269.64     -239.41    540.73 o 
  -4  10   8    14906.15    13502.53    928.67 o 
  -3  10   8     2613.57     4304.61    634.54 o 
  -2  10   8    39295.94    38009.19   1322.97 o 
  -1  10   8       44.78      506.04    575.16 o 
   0  10   8    12986.53    12392.71    791.86 o 
   1  10   8     4700.10     5846.52    786.06 o 
   2  10   8      101.30      -35.22    673.10 o 
   3  10   8     1362.61      945.75    710.33 o 
   5  10   8     2959.42     3334.46    996.99 o 
  -9  11   8     4297.25     3390.49    845.13 o 
  -8  11   8     2384.72     1848.20    510.45 o 
  -7  11   8     5701.18     6949.55    573.68 o 
  -6  11   8        3.77      425.77    481.36 o 
  -5  11   8     1233.83     1768.22    842.73 o 
  -4  11   8     4841.60     7194.43    668.02 o 
  -3  11   8     8497.26    10313.70    646.31 o 
  -2  11   8     6870.70     8847.02    614.79 o 
  -1  11   8     1554.73      982.97    630.83 o 
   0  11   8     6084.76     8122.55    711.59 o 
   1  11   8     6614.25     7725.02    885.98 o 
   2  11   8      257.53     1142.97    592.75 o 
   3  11   8    14270.56    17552.55    900.90 o 
  -5  12   8     1255.73     1473.82    533.99 o 
  -4  12   8      726.62      560.62    418.65 o 
  -3  12   8      275.48      570.55    673.30 o 
  -2  12   8      912.84      869.31    485.54 o 
 -12   1   9      142.29     -549.39   1326.05 o 
 -11   1   9    33053.81    29298.90   1204.32 o 
 -10   1   9     1733.49     2170.43    603.99 o 
  -9   1   9    18297.76    16718.64    964.73 o 
  -8   1   9     8207.31     7928.82    436.30 o 
  -7   1   9     5707.30     5174.91    362.65 o 
  -6   1   9    74607.24    79292.94   1639.15 o 
  -5   1   9    72370.84    71539.16   1259.98 o 
  -4   1   9   100342.27   102298.53   1688.91 o 
  -3   1   9    27485.96    25376.35   1086.15 o 
  -2   1   9      951.14     1058.13    260.45 o 
  -1   1   9      276.75      171.45    251.19 o 
   0   1   9    48361.45    44433.60   1239.05 o 
   1   1   9      851.38      673.71    439.89 o 
   2   1   9    20454.12    16526.48    639.11 o 
   3   1   9     4760.10     4924.65    398.22 o 
   4   1   9      888.54      855.88    389.62 o 
   5   1   9     6960.76     7123.79    555.08 o 
   6   1   9     6491.64     6098.62    658.83 o 
   7   1   9     1549.58      787.19    836.25 o 
   8   1   9     4271.96     5150.57    618.84 o 
   9   1   9      939.34     1679.10    991.23 o 
  10   1   9     1480.98     2069.97    794.24 o 
  11   1   9     2180.31     3365.11    959.53 o 
 -14   2   9      282.51     4244.52   3615.65 o 
 -13   2   9    11334.52    14525.95   3706.76 o 
 -12   2   9    32870.48    30113.59   1961.50 o 
 -11   2   9    46030.53    40011.11   1366.54 o 
 -10   2   9    32479.46    27829.70   1642.68 o 
  -9   2   9    39187.21    36673.83   2209.71 o 
  -8   2   9       45.80     -108.37    332.60 o 
  -7   2   9     2403.12     2627.29    361.31 o 
  -6   2   9    19409.97    17957.08    619.73 o 
  -5   2   9    32551.05    30484.67    806.50 o 
  -4   2   9       36.90      140.57    577.05 o 
  -3   2   9     2968.73     2256.65    418.84 o 
  -2   2   9    24660.11    23852.42    711.06 o 
  -1   2   9    46032.48    42196.76   1018.11 o 
   0   2   9    39130.23    37526.43    952.50 o 
   1   2   9    77455.18    69049.84   1462.40 o 
   2   2   9     9455.97     8614.61    591.16 o 
   3   2   9     9444.53     8244.31    429.08 o 
   4   2   9     3621.85     3869.30    508.26 o 
   5   2   9    10732.00    10520.18    863.64 o 
   6   2   9    11985.81    11162.07   1437.94 o 
   7   2   9    24337.40    23545.47    873.81 o 
   8   2   9     9105.60     9678.13    735.38 o 
   9   2   9     2401.43     3935.19    653.28 o 
  10   2   9     1385.57     1226.46    850.74 o 
  11   2   9      276.20      545.62   1173.97 o 
 -16   3   9      327.00       66.50   2584.10 o 
 -15   3   9       16.58     1935.33   2488.80 o 
 -14   3   9     2133.59     3287.86   2833.35 o 
 -13   3   9      777.65    -2606.62   2606.62 o 
 -12   3   9     2420.02     1342.06   2464.19 o 
 -11   3   9     1797.75     1215.89   1130.72 o 
 -10   3   9      960.47     -552.47   1015.42 o 
  -9   3   9     7160.71     7929.17   2213.64 o 
  -8   3   9       38.17      267.97    375.34 o 
  -7   3   9    11417.88    10630.14    571.40 o 
  -6   3   9     1073.19     1270.03    334.64 o 
  -5   3   9       91.80      -83.86    295.80 o 
  -4   3   9     1982.36     1799.92    336.87 o 
  -3   3   9     3851.09     4155.48    437.27 o 
  -2   3   9    10530.06     8985.27    535.23 o 
  -1   3   9      857.18      148.41    389.71 o 
   0   3   9     5948.42     5696.58    454.00 o 
   1   3   9     2369.34     2222.24    505.66 o 
   2   3   9     3186.78     3169.67    340.13 o 
   3   3   9     7048.00     6560.09    416.22 o 
   4   3   9      915.54      927.26    544.77 o 
   5   3   9     1710.14     1904.03    530.07 o 
   6   3   9      975.45      402.54    691.06 o 
   7   3   9      751.55     1656.96    604.68 o 
   8   3   9     1407.02      444.83   1119.97 o 
   9   3   9      521.74      329.04    670.50 o 
  10   3   9      836.83     2226.87    820.75 o 
  11   3   9       68.61    -1165.59   1165.59 o 
 -16   4   9    23173.25    20341.36   2457.91 o 
 -15   4   9      300.90     -978.66   1850.50 o 
 -14   4   9     2626.02     1287.60   2358.42 o 
 -13   4   9     9944.62     6809.78   2440.63 o 
 -12   4   9    21518.63    21301.69   2829.68 o 
 -11   4   9    24193.55    24912.16   2700.87 o 
 -10   4   9    26040.16    24493.23   1889.94 o 
  -9   4   9     8788.89     9257.73    641.81 o 
  -8   4   9      334.25      279.91    381.08 o 
  -7   4   9     1786.34     2426.44    534.08 o 
  -6   4   9    10680.03     9638.01    529.93 o 
  -5   4   9     9380.36     9756.44    725.65 o 
  -4   4   9     3639.16     3143.73    380.37 o 
  -3   4   9     2321.02     2402.31    354.19 o 
  -2   4   9      392.18      332.64    305.02 o 
  -1   4   9    23692.77    21129.32    765.51 o 
   0   4   9     5481.49     5449.40    582.18 o 
   1   4   9    40797.59    34926.95    970.48 o 
   2   4   9     8444.63     8920.15    386.26 o 
   3   4   9     3616.19     3868.45    460.72 o 
   4   4   9     8139.69     9875.85    754.81 o 
   5   4   9    22415.64    23053.38   2182.85 o 
   6   4   9    11868.86    11886.63    859.69 o 
   7   4   9    20082.81    19976.76    980.49 o 
   8   4   9      757.24      925.46    692.30 o 
   9   4   9     1183.29      156.93    834.02 o 
  10   4   9      465.39      291.99    851.85 o 
 -17   5   9     2931.51     3657.54   1317.97 o 
 -16   5   9     8294.03     7456.98   1683.99 o 
 -15   5   9     2465.36      165.99   1608.06 o 
 -13   5   9     5698.49     9718.53   2197.67 o 
 -12   5   9     2604.96     3125.01   2032.20 o 
 -11   5   9    28662.66    25646.06   1951.84 o 
 -10   5   9      939.26      126.57    982.76 o 
  -9   5   9       24.77      963.83    534.35 o 
  -8   5   9      329.96      566.51    336.07 o 
  -7   5   9    34090.01    31199.04    661.36 o 
  -6   5   9    32503.21    30179.13    774.72 o 
  -5   5   9    24807.19    24213.64    780.11 o 
  -4   5   9    40567.03    37552.07   1752.16 o 
  -3   5   9     4765.95     4632.49    350.40 o 
  -2   5   9     5916.55     5881.06    366.61 o 
  -1   5   9     1322.65     1434.78    305.22 o 
   0   5   9     9320.12     9303.14    448.82 o 
   1   5   9     6888.42     7091.54    393.13 o 
   2   5   9    12956.50    11201.21    550.30 o 
   3   5   9     9046.16    10006.61    643.90 o 
   4   5   9     1771.38      254.59    646.35 o 
   5   5   9    13090.51    12472.63    893.06 o 
   6   5   9    14786.59    13085.21    932.34 o 
   7   5   9     2488.18     3176.19    797.63 o 
   8   5   9     1448.90     1094.61   1592.35 o 
   9   5   9       71.21     -871.62    871.62 o 
  10   5   9     5892.49     7311.93   1032.68 o 
 -15   6   9     1926.32     2999.86   1359.86 o 
 -14   6   9      721.26     1741.59   1451.50 o 
 -13   6   9     5252.25     5590.39   1440.91 o 
 -12   6   9       26.86     -993.45   1981.41 o 
 -11   6   9     7074.82     7007.34   2005.23 o 
 -10   6   9      185.58    -1187.97   1247.84 o 
  -9   6   9    18179.78    15645.06   1491.71 o 
  -8   6   9      501.30      887.15    436.22 o 
  -7   6   9    22781.08    20204.60    808.84 o 
  -6   6   9        2.74      250.10    417.79 o 
  -5   6   9     4612.14     4345.97    395.86 o 
  -4   6   9     4392.03     4126.51    402.15 o 
  -3   6   9      259.79      -36.78    362.14 o 
  -2   6   9    22771.67    21585.76    887.74 o 
  -1   6   9      177.51      314.48    357.73 o 
   0   6   9     8905.45     8979.72    469.34 o 
   1   6   9      175.91      219.82    402.27 o 
   2   6   9      704.29     1693.37    505.10 o 
   3   6   9       53.27       60.08    544.86 o 
   4   6   9     2473.34     2527.49    801.94 o 
   5   6   9       45.63      -50.97    766.66 o 
   6   6   9      774.76      722.96    762.87 o 
   7   6   9       22.96      460.61    959.40 o 
   8   6   9     6630.84     8421.86   1103.82 o 
   9   6   9       39.27      396.66    875.78 o 
 -15   7   9     6126.64     9530.02   1363.00 o 
 -14   7   9       37.14     -974.51    974.51 o 
 -13   7   9      291.71    -1026.82   1026.82 o 
 -12   7   9     2330.82     2320.17   1337.08 o 
 -11   7   9    14777.91    15983.15   1496.18 o 
 -10   7   9     3985.37     1173.24   1461.44 o 
  -9   7   9     4847.34     4369.78   2003.40 o 
  -8   7   9     5773.26     5990.03    779.13 o 
  -7   7   9     6241.71     7243.83    828.65 o 
  -6   7   9    20075.57    19305.80   1014.50 o 
  -5   7   9    13878.09    13952.14    746.47 o 
  -4   7   9     9353.45    10232.22   1054.74 o 
  -3   7   9     2758.99     2212.40    775.90 o 
  -2   7   9      190.18       98.84    591.83 o 
  -1   7   9       51.66      172.23    669.40 o 
   0   7   9    10191.42    10735.27    905.51 o 
   1   7   9     1084.64      741.19    789.12 o 
   2   7   9     7277.05     8668.10    769.29 o 
   3   7   9     1664.35     3388.57    637.09 o 
   4   7   9       45.39     -622.02    799.62 o 
   5   7   9        4.33        5.51    960.26 o 
   6   7   9    12340.78    12910.29   1202.29 o 
   7   7   9      155.46     -754.65   1112.18 o 
   8   7   9     3987.59     5254.45    914.55 o 
 -14   8   9      147.59     -101.76    847.15 o 
 -13   8   9      389.09     -840.90    840.90 o 
 -12   8   9     5148.08     5965.69    996.01 o 
 -11   8   9    22091.81    18845.45   1260.82 o 
 -10   8   9     1072.09      408.90    948.09 o 
  -9   8   9    28675.91    28821.21   2599.67 o 
  -8   8   9     2318.48     1659.27    694.56 o 
  -7   8   9     7171.28     7194.85    791.63 o 
  -6   8   9     3888.76     2224.02    711.55 o 
  -5   8   9     5486.33     6210.96    915.73 o 
  -4   8   9     1654.67     1157.47    742.03 o 
  -3   8   9     2621.59     4909.60    818.20 o 
  -2   8   9    28106.96    27780.94   1199.57 o 
  -1   8   9    11883.49    11913.86   1482.21 o 
   0   8   9    32729.52    31323.95   1754.67 o 
   1   8   9    29187.44    26614.40   1008.51 o 
   2   8   9     4264.81     7254.62   1596.84 o 
   3   8   9      617.38      114.62    628.76 o 
   4   8   9       73.04      536.13   1727.71 o 
   5   8   9     5661.00     7024.62   1035.59 o 
   6   8   9     1002.47      670.90    825.53 o 
   7   8   9     5472.61     7125.06   1463.54 o 
 -13   9   9     1792.90     2242.17   1085.48 o 
 -12   9   9     7670.92     8792.10    903.47 o 
 -11   9   9      914.16      522.15    771.59 o 
 -10   9   9       57.14      446.61    775.86 o 
  -9   9   9     9220.66    11438.99    838.20 o 
  -8   9   9     3122.63     3342.18    640.63 o 
  -7   9   9    10360.92    10985.05    750.68 o 
  -6   9   9      193.65     -142.12    616.22 o 
  -5   9   9     1267.73     1619.18    670.94 o 
  -4   9   9    10673.04    11119.51    869.31 o 
  -3   9   9     5221.73     6712.56    763.88 o 
  -2   9   9     4415.85     6469.41   1372.44 o 
  -1   9   9     6135.71     7333.78    740.59 o 
   0   9   9      547.67      125.98    618.12 o 
   1   9   9     6201.94     6183.58    706.17 o 
   2   9   9        1.82       92.25    576.12 o 
   3   9   9    22778.78    24118.13   1214.17 o 
   4   9   9       73.28      193.74   1025.79 o 
   5   9   9    10887.22    10393.48   1236.81 o 
   6   9   9       59.25      746.20    989.39 o 
 -11  10   9     1296.91     1910.72    846.71 o 
 -10  10   9     4591.38     5429.55    792.65 o 
  -9  10   9      740.37     1624.20    585.60 o 
  -8  10   9     3295.33     3575.68    592.37 o 
  -7  10   9     4226.12     4887.81    922.75 o 
  -6  10   9      812.11     1453.77    564.56 o 
  -5  10   9     6917.06     8050.35    675.80 o 
  -4  10   9     7328.05     8560.31    684.21 o 
  -3  10   9      175.61      279.02    541.07 o 
  -2  10   9     2845.78     3277.76    560.76 o 
  -1  10   9     7186.64     8498.70    669.73 o 
   0  10   9      130.61      -24.71    549.69 o 
   1  10   9     4429.81     6581.01    633.16 o 
   2  10   9       97.06     1021.59   1889.25 o 
   3  10   9        0.88     -724.55    754.55 o 
   4  10   9     2169.58     3525.58   1038.35 o 
  -8  11   9      463.19     1227.47    786.58 o 
  -7  11   9     5371.21     5566.80    547.14 o 
  -6  11   9     4589.02     6352.04    555.42 o 
  -5  11   9     4918.08     5786.95    541.38 o 
  -4  11   9    12570.05    13930.44    815.47 o 
  -3  11   9       48.39     -306.23    415.55 o 
  -2  11   9     1506.29     2161.15    489.38 o 
  -1  11   9      774.12     1258.06    474.43 o 
   0  11   9     1850.38     3514.53    791.20 o 
   1  11   9     1417.63     1800.35    603.19 o 
 -12   0  10    13230.33    12873.38   1789.24 o 
 -11   0  10    70594.28    69271.66   2511.18 o 
 -10   0  10    28153.13    25695.02   1504.88 o 
  -9   0  10    45857.32    42141.14   3386.30 o 
  -8   0  10     1155.63     1219.42    446.32 o 
  -7   0  10     1762.19     1632.51    774.97 o 
  -6   0  10    24121.35    20894.71    842.12 o 
  -5   0  10    53070.75    53817.97   1491.13 o 
  -4   0  10     1654.76     1218.70    576.78 o 
  -3   0  10     6362.15     5952.48    627.31 o 
  -2   0  10    27056.09    26226.95   1849.98 o 
  -1   0  10    40601.68    38310.72   1335.51 o 
   0   0  10    18928.16    17693.45    916.07 o 
   1   0  10    51216.18    45627.15   1319.78 o 
   2   0  10     2679.86     3036.31    381.51 o 
   3   0  10     5574.38     4438.96   1260.11 o 
   4   0  10    12609.62    11113.90   1128.70 o 
   5   0  10    15536.08    13879.20    886.91 o 
   6   0  10    18859.29    20936.10   1056.68 o 
   7   0  10    15176.31    15261.13   1248.33 o 
   8   0  10     3820.56     4381.72   1001.18 o 
   9   0  10     2555.31     3122.39   1065.06 o 
  10   0  10      593.46      497.97   1067.15 o 
 -13   1  10     5529.60     9577.15   3971.19 o 
 -12   1  10      584.25     -868.17   2863.20 o 
 -11   1  10     9648.45     9826.59    974.77 o 
 -10   1  10     3364.05     3000.93    952.92 o 
  -9   1  10      588.92      393.14    333.60 o 
  -8   1  10     1083.53     1247.26    321.31 o 
  -7   1  10     8075.28     7583.09    445.77 o 
  -6   1  10    33734.63    32224.68    762.68 o 
  -5   1  10     8704.46     8195.64    465.92 o 
  -4   1  10    45946.15    42366.81   1633.87 o 
  -3   1  10     4299.75     3859.95    395.20 o 
  -2   1  10     9574.38     8125.72    648.39 o 
  -1   1  10     1315.19      777.99    327.58 o 
   0   1  10     7376.87     5461.76    478.56 o 
   1   1  10     1157.30     1049.25    241.34 o 
   2   1  10     5651.16     4884.57    331.62 o 
   3   1  10     5875.37     5769.41    470.49 o 
   4   1  10       47.90     -311.98    494.03 o 
   5   1  10     4671.83     3859.55    962.53 o 
   6   1  10     1524.68     2293.72    523.84 o 
   7   1  10     2150.50     2754.63    551.69 o 
   8   1  10      135.94      431.28    553.76 o 
   9   1  10      119.17     -464.16    706.97 o 
  10   1  10     1227.60     1877.21    824.89 o 
 -15   2  10      322.18     2363.13   3575.33 o 
 -14   2  10      360.61      454.51   3295.71 o 
 -13   2  10     3689.20     3040.71   3189.94 o 
 -12   2  10      402.24     -227.78   2546.92 o 
 -11   2  10     4302.41     3175.15   1135.73 o 
 -10   2  10     8873.57     8625.81   1199.71 o 
  -9   2  10     1534.50     1567.39    575.05 o 
  -8   2  10     4595.94     3794.66    644.77 o 
  -7   2  10     4204.15     3956.18    415.96 o 
  -6   2  10     5030.77     4655.51    420.36 o 
  -5   2  10    14294.28    13963.97    930.31 o 
  -4   2  10      997.18      508.27    312.70 o 
  -3   2  10       64.03     -209.25    295.22 o 
  -2   2  10     1276.76      894.96    356.54 o 
  -1   2  10    28039.79    23670.64   1202.72 o 
   0   2  10     1688.15     2295.73    263.49 o 
   1   2  10    19703.20    17448.40    410.20 o 
   2   2  10       71.37      162.35    254.83 o 
   3   2  10       20.70     -379.26    451.33 o 
   4   2  10     7015.13     7327.17    597.28 o 
   5   2  10     5435.50     5650.11    935.32 o 
   6   2  10     4141.00     3975.94    574.08 o 
   7   2  10     4548.78     4822.56    637.81 o 
   8   2  10      222.27      137.11    574.25 o 
   9   2  10     2053.84     2393.64    636.02 o 
  10   2  10      106.15      167.63    845.91 o 
 -16   3  10     8593.48     9930.07   2641.70 o 
 -15   3  10     5202.31     5279.74   2920.27 o 
 -14   3  10    11446.63    10873.13   3034.42 o 
 -13   3  10    10967.12    12472.29   2851.68 o 
 -12   3  10      191.88      191.12   2378.32 o 
 -11   3  10    54416.79    40265.91   3334.46 o 
 -10   3  10     3839.64     5045.91   1551.77 o 
  -9   3  10     6776.05     7495.53   2290.87 o 
  -8   3  10     6734.66     7603.79    652.02 o 
  -7   3  10     7937.63     8244.74    546.89 o 
  -6   3  10    72189.88    68363.48   1820.25 o 
  -5   3  10    24390.40    22248.80    761.91 o 
  -4   3  10    75741.53    74580.77   3108.72 o 
  -3   3  10    15729.44    14290.00   1507.65 o 
  -2   3  10     3248.99     3426.71    295.60 o 
  -1   3  10     6249.61     5496.13    358.55 o 
   0   3  10    22065.89    18703.38    491.40 o 
   1   3  10     7398.76     7120.37    343.10 o 
   2   3  10    25936.77    23364.36    511.49 o 
   3   3  10     6685.71     6669.42    625.27 o 
   4   3  10      165.06     -173.59    511.46 o 
   5   3  10     9131.09     8292.20    704.49 o 
   6   3  10    14049.02    14215.41   1006.46 o 
   7   3  10      227.95     -373.20    568.51 o 
   8   3  10     3925.41     4350.00    668.87 o 
   9   3  10     1142.55     1067.04   1015.40 o 
 -16   4  10    16057.04    15693.12   2284.59 o 
 -15   4  10       81.67     -107.34    190.60 o 
 -14   4  10       47.99    -2183.53   2183.53 o 
 -13   4  10      603.02      -24.61   2213.37 o 
 -12   4  10    14112.24    16151.82   2647.46 o 
 -11   4  10    22609.78    23427.62   2674.69 o 
 -10   4  10     3260.82     1239.43   1824.32 o 
  -9   4  10    24217.54    20987.01   1248.45 o 
  -8   4  10     3455.33     3283.45    645.08 o 
  -7   4  10     8566.85     8146.47    594.69 o 
  -6   4  10       63.94      206.28    292.64 o 
  -5   4  10     1966.25     2304.55    307.68 o 
  -4   4  10     7387.92     6983.10    364.36 o 
  -3   4  10     1993.63     1861.41    368.09 o 
  -2   4  10    11524.48    10776.43    460.71 o 
  -1   4  10     4490.69     4826.28    324.62 o 
   0   4  10     9097.64     8714.35    397.55 o 
   1   4  10    19269.51    15669.15    595.89 o 
   2   4  10      985.55      471.22    341.11 o 
   3   4  10     2037.39     1765.28    606.61 o 
   4   4  10     1105.02     2371.83    614.61 o 
   5   4  10     6991.71     8235.98    736.57 o 
   6   4  10     1935.21     2128.61    660.49 o 
   7   4  10     7009.20     7601.89    914.63 o 
   8   4  10     4311.20     6114.23    789.43 o 
   9   4  10       70.06       91.59   1591.30 o 
 -16   5  10      375.05     -728.37   1487.63 o 
 -15   5  10     5801.75     5744.72   1624.82 o 
 -14   5  10     1571.08     1140.98   2013.35 o 
 -13   5  10      101.27    -1878.78   1878.78 o 
 -12   5  10     3469.72     4906.91   2134.31 o 
 -11   5  10     7577.26     9577.67   1491.32 o 
 -10   5  10     1307.01     2824.72   1535.54 o 
  -9   5  10     1367.52     1066.06   1198.70 o 
  -8   5  10     2994.36     2785.33    440.95 o 
  -7   5  10      397.12      535.35    372.67 o 
  -6   5  10     2321.96     2598.07    371.10 o 
  -5   5  10      729.47      933.24    329.23 o 
  -4   5  10     5918.70     6442.55    391.92 o 
  -3   5  10    11432.63    11080.44    671.50 o 
  -2   5  10      212.50      486.89    304.46 o 
  -1   5  10     4734.99     4184.56    379.63 o 
   0   5  10     7571.91     7323.75    430.13 o 
   1   5  10     3916.67     4158.17    733.87 o 
   2   5  10    10893.85    10261.68    610.12 o 
   3   5  10     9271.42     7259.14    627.46 o 
   4   5  10      292.93      128.61    648.84 o 
   5   5  10     2866.73     2509.15    850.88 o 
   6   5  10     8466.75     8850.47   1189.68 o 
   7   5  10       46.48     1369.75   1307.53 o 
   8   5  10     2144.66     3052.78    942.08 o 
 -16   6  10    18730.26    20667.58   1668.28 o 
 -15   6  10      397.81      134.05   1269.80 o 
 -14   6  10      121.52     -473.36   1382.90 o 
 -13   6  10     5566.07     5220.57   2044.24 o 
 -12   6  10    11250.03    11702.22   3322.42 o 
 -11   6  10    28282.81    21768.69   1919.59 o 
 -10   6  10     5843.33     5694.70   1411.70 o 
  -9   6  10    22494.63    23127.12   1468.79 o 
  -8   6  10      754.43     1514.95    756.01 o 
  -7   6  10      109.45      888.82    599.25 o 
  -6   6  10     4186.38     4924.95    937.79 o 
  -5   6  10    13360.30    12908.19    594.05 o 
  -4   6  10      301.27      373.43    409.19 o 
  -3   6  10      455.46      681.37    469.08 o 
  -2   6  10     3623.78     3635.19    879.69 o 
  -1   6  10    23008.28    22166.59    982.12 o 
   0   6  10    13185.04    11979.67    724.02 o 
   1   6  10    38768.90    36268.15   1034.36 o 
   2   6  10     2800.33     2131.32    747.27 o 
   3   6  10     1930.14     1888.95    830.55 o 
   4   6  10     4224.95     4248.04    840.68 o 
   5   6  10    11776.36    13181.93    971.21 o 
   6   6  10     5838.13     5882.89    851.72 o 
   7   6  10    10435.62    14236.75   1245.63 o 
   8   6  10     5390.90     4538.87    980.90 o 
 -15   7  10     1338.50      570.23   1079.20 o 
 -14   7  10    15840.44    15101.94   1599.16 o 
 -13   7  10     6312.31     6816.90   1602.56 o 
 -12   7  10     8829.44    10252.88   1428.71 o 
 -11   7  10     2124.31      832.02   1691.06 o 
 -10   7  10      543.42     -158.67   1208.41 o 
  -9   7  10      751.25      112.70    749.38 o 
  -8   7  10       97.62      393.95    772.67 o 
  -7   7  10    17874.83    20061.52   1118.11 o 
  -6   7  10    15993.01    16449.22    949.49 o 
  -5   7  10    14214.16    15655.26    913.97 o 
  -4   7  10    23549.17    21051.44   2269.93 o 
  -3   7  10      783.03      616.31    848.51 o 
  -2   7  10     2796.94     1704.95    923.94 o 
  -1   7  10     1142.76     1554.24    656.81 o 
   0   7  10     1387.48     2138.54    751.48 o 
   1   7  10     5317.18     6206.13    693.01 o 
   2   7  10      426.47     1270.37    669.61 o 
   3   7  10    19925.81    20624.64   1398.35 o 
   4   7  10      279.62     1039.80    895.39 o 
   5   7  10     9938.61    11307.20    909.42 o 
   6   7  10      660.65      651.52    916.10 o 
   7   7  10      641.37      211.29    813.00 o 
 -13   8  10     3081.60     2664.93    929.31 o 
 -12   8  10      579.91     1367.00    943.25 o 
 -11   8  10      909.57     1332.34   1146.48 o 
 -10   8  10     2627.94     2162.08   1079.21 o 
  -9   8  10     1634.53     1877.46    722.54 o 
  -8   8  10     3954.34     3734.61    736.97 o 
  -7   8  10    11376.60    12194.69    880.18 o 
  -6   8  10      475.77      969.20    710.30 o 
  -5   8  10     7093.22     8000.30   1232.55 o 
  -4   8  10     7153.22     7891.45    853.35 o 
  -3   8  10       30.75      353.58    710.73 o 
  -2   8  10    15364.00    14166.28   1545.61 o 
  -1   8  10     3149.78     3467.37    783.42 o 
   0   8  10     3271.98     4827.33    709.25 o 
   1   8  10     4064.70     3332.76    664.52 o 
   2   8  10     1259.50      875.57    634.36 o 
   3   8  10      129.67     -713.12    713.12 o 
   4   8  10     1298.27     1398.79   1290.22 o 
   5   8  10      579.40     1711.90   1384.73 o 
   6   8  10      620.25      599.26    792.34 o 
 -12   9  10      208.35     -756.14    756.14 o 
 -11   9  10     5413.25     5630.73    873.12 o 
 -10   9  10      859.36     1686.84    819.11 o 
  -9   9  10     1183.02      919.77    614.33 o 
  -8   9  10      289.19      272.88    592.48 o 
  -7   9  10     3674.75     3732.33    660.62 o 
  -6   9  10    16397.42    15443.87    902.17 o 
  -5   9  10    12314.16    13763.34    872.33 o 
  -4   9  10    15516.89    16920.05    969.50 o 
  -3   9  10      483.93      979.00    919.40 o 
  -2   9  10       46.25      965.14    629.86 o 
  -1   9  10       41.08      636.90    635.49 o 
   0   9  10     8470.41     9105.08    771.08 o 
   1   9  10      788.31      547.78    612.18 o 
   2   9  10     4944.07     6845.45    612.70 o 
   3   9  10     1247.30     2920.17    869.60 o 
   4   9  10       39.05      537.24   1014.27 o 
 -10  10  10        9.09      771.13    677.24 o 
  -9  10  10    19294.64    20202.05   2960.33 o 
  -8  10  10     7844.02     9515.00    991.35 o 
  -7  10  10     8513.24    10022.18    735.62 o 
  -6  10  10     4439.86     5380.56    627.07 o 
  -5  10  10       62.61      876.86    531.73 o 
  -4  10  10     3103.06     3268.66    581.56 o 
  -3  10  10      157.36      -50.70    586.59 o 
  -2  10  10    26780.43    28760.37   1233.18 o 
  -1  10  10     1933.97     1537.33    560.34 o 
   0  10  10    12424.91    14360.79   1250.92 o 
   1  10  10     4331.39     5697.49    930.69 o 
   2  10  10      528.04      226.36    638.47 o 
  -5  11  10       34.99     -263.30    799.78 o 
  -4  11  10       92.35       70.12    437.05 o 
  -3  11  10     3018.07     4128.29    622.78 o 
 -13   1  11     2045.71     3731.37   3558.05 o 
 -12   1  11     2614.42     5991.35   2842.77 o 
 -11   1  11    21057.67    23181.00   3212.98 o 
 -10   1  11     9606.56    12101.40   2392.59 o 
  -9   1  11     6099.27     5812.45    695.13 o 
  -8   1  11     2848.53     3487.56    318.78 o 
  -7   1  11     4274.58     4269.84    397.14 o 
  -6   1  11    65174.79    58985.34    906.83 o 
  -5   1  11    20417.67    17916.06    473.89 o 
  -4   1  11    72946.98    62427.70   1105.82 o 
  -3   1  11     5343.75     6219.15    437.44 o 
  -2   1  11      874.38      678.12    228.21 o 
  -1   1  11     2307.95     1931.55    338.97 o 
   0   1  11    15391.27    13422.56    388.74 o 
   1   1  11     3672.22     3005.95    326.53 o 
   2   1  11     5246.33     5828.28    335.70 o 
   3   1  11     3336.11     4195.24    626.42 o 
   4   1  11       80.29      102.47    438.84 o 
   5   1  11     3171.36     3580.55    728.92 o 
   6   1  11     6409.72     7330.32    626.21 o 
   7   1  11      224.59     -310.48    524.21 o 
   8   1  11     5274.72     5634.55    757.73 o 
   9   1  11      497.03     2162.79    729.26 o 
 -15   2  11      123.12     -396.39   3492.07 o 
 -14   2  11     1623.14     3280.53   3199.89 o 
 -13   2  11    16280.80    17508.54   3335.51 o 
 -12   2  11     6240.06     9929.55   2606.62 o 
 -11   2  11    65312.54    57459.22   3650.21 o 
 -10   2  11     5932.57     7564.37   2584.89 o 
  -9   2  11    58677.53    52585.92   1673.11 o 
  -8   2  11       25.22      148.16    321.15 o 
  -7   2  11     1654.36     1528.95    288.41 o 
  -6   2  11     1640.60     1432.41    282.62 o 
  -5   2  11    19659.45    18239.96    499.94 o 
  -4   2  11     3206.74     3138.00    266.22 o 
  -3   2  11     1656.58     1604.75    281.09 o 
  -2   2  11    16304.86    13561.93    400.36 o 
  -1   2  11    14493.40    12129.92    426.17 o 
   0   2  11    10527.74     9385.89    359.19 o 
   1   2  11    36921.63    32674.47    604.13 o 
   2   2  11     1925.76     1964.73    357.51 o 
   3   2  11      926.20     -194.58    466.80 o 
   4   2  11     5446.01     6214.10    744.49 o 
   5   2  11    12127.42    11013.86    710.78 o 
   6   2  11     8482.08     9007.12    682.10 o 
   7   2  11     8038.08     8680.15    689.40 o 
   8   2  11     4097.42     5775.18    702.16 o 
   9   2  11     1735.91     1772.58    982.59 o 
 -16   3  11      931.92     1823.79   2308.15 o 
 -15   3  11      529.09     -102.63   2758.47 o 
 -14   3  11     3024.02     2320.72   2644.32 o 
 -13   3  11     2773.04     3230.26   2601.91 o 
 -12   3  11     2614.58     2687.78   2336.95 o 
 -11   3  11      271.92      712.66   1956.80 o 
 -10   3  11     1069.63     1437.36   1785.05 o 
  -9   3  11     3628.75     2819.69    758.81 o 
  -8   3  11       44.35      222.37    367.42 o 
  -7   3  11     4210.24     4448.59    343.21 o 
  -6   3  11       35.41      492.44    271.71 o 
  -5   3  11      353.93      610.71    262.50 o 
  -4   3  11     2383.88     2424.16    280.38 o 
  -3   3  11     1900.64     1955.61    278.71 o 
  -2   3  11     7554.30     6631.08    335.85 o 
  -1   3  11     2772.62     2851.40    290.29 o 
   0   3  11      747.02      344.13    269.05 o 
   1   3  11       75.31      -31.81    336.42 o 
   2   3  11        4.00      -95.06    375.52 o 
   3   3  11     2952.84     3189.48    576.22 o 
   4   3  11      721.82      740.29    828.67 o 
   5   3  11     3097.68     3374.96    617.99 o 
   6   3  11      291.91     -573.46    573.46 o 
   7   3  11       47.09     -234.91    587.79 o 
   8   3  11     1341.90     2157.63    660.99 o 
 -16   4  11    15801.86    23552.77   2342.19 o 
 -15   4  11       20.69      868.17   2241.13 o 
 -14   4  11     1613.14    -1393.90   2190.33 o 
 -13   4  11     4822.23     5736.34   2333.28 o 
 -12   4  11     7905.94     7129.19   2303.44 o 
 -11   4  11    17348.64    19315.05   2491.94 o 
 -10   4  11    12721.20    14331.69   2208.14 o 
  -9   4  11    23419.79    22513.35    918.32 o 
  -8   4  11     2794.12     3766.29    680.04 o 
  -7   4  11     2347.61     2068.27    363.76 o 
  -6   4  11      644.31      524.78    313.38 o 
  -5   4  11    13918.33    13534.00    480.77 o 
  -4   4  11      275.05      208.78    308.30 o 
  -3   4  11     1492.23     1604.06    302.36 o 
  -2   4  11       23.43     -191.25    285.02 o 
  -1   4  11    23265.19    20325.53    523.04 o 
   0   4  11      315.35      328.58    422.07 o 
   1   4  11    39292.49    38303.48    811.43 o 
   2   4  11     1176.88     1397.57    432.07 o 
   3   4  11     3815.48     4486.27    678.88 o 
   4   4  11     4730.37     4631.92    678.81 o 
   5   4  11     5563.84     6423.47    882.37 o 
   6   4  11     5600.09     6768.86    759.23 o 
   7   4  11     7039.85     8670.43    849.60 o 
   8   4  11     2156.87     3233.72    757.08 o 
 -16   5  11    10915.50    14281.94   1778.24 o 
 -15   5  11      448.81     -477.02   1499.67 o 
 -14   5  11    18768.74    22163.06   2775.23 o 
 -13   5  11    12472.04    16693.25   2428.58 o 
 -12   5  11      739.38     1490.24   2142.16 o 
 -11   5  11    17899.27    21113.06   3088.88 o 
 -10   5  11     1924.58     2453.68   1260.06 o 
  -9   5  11      532.32     1389.57    636.91 o 
  -8   5  11     6889.81     7330.22    652.31 o 
  -7   5  11     6309.87     6244.32    603.29 o 
  -6   5  11    38906.04    37359.27   1004.05 o 
  -5   5  11     6718.15     7224.36    581.58 o 
  -4   5  11    39045.56    37181.73    926.06 o 
  -3   5  11      876.04      831.53    438.00 o 
  -2   5  11     3019.81     2579.37    473.88 o 
  -1   5  11      340.84      110.68    493.00 o 
   0   5  11    17128.15    15841.90    755.14 o 
   1   5  11     4432.56     3439.48    568.67 o 
   2   5  11    18581.70    17980.16    738.71 o 
   3   5  11    18037.80    17823.53    995.38 o 
   4   5  11      787.67     1086.10    675.02 o 
   5   5  11     4400.58     5362.29    987.38 o 
   6   5  11     7435.42    10513.12   2812.56 o 
   7   5  11       82.60      -74.70    858.92 o 
 -15   6  11      290.06    -1029.98   1204.34 o 
 -13   6  11       19.68     -338.79   1805.99 o 
 -12   6  11      265.03     -636.40   1357.78 o 
 -11   6  11     1281.47     1259.23   1373.65 o 
 -10   6  11       73.94    -1328.86   1328.86 o 
  -9   6  11     6637.10     8521.34    820.87 o 
  -8   6  11     3464.86     2971.99    672.88 o 
  -7   6  11    14772.91    14338.34   1103.79 o 
  -6   6  11       73.47      359.11    881.89 o 
  -5   6  11     5082.56     5608.96   1020.09 o 
  -4   6  11     7732.19     8627.42    738.94 o 
  -3   6  11     2606.62     2259.74    631.93 o 
  -2   6  11    21584.54    19648.51   1476.79 o 
  -1   6  11     1174.91      841.72    557.67 o 
   0   6  11     6057.34     5726.33   1053.10 o 
   1   6  11      258.28     -207.52    585.40 o 
   2   6  11       51.08     -545.10    633.83 o 
   3   6  11      131.56     -307.48    843.55 o 
   4   6  11      552.44      701.23    782.73 o 
   5   6  11        9.97     -597.34    949.38 o 
   6   6  11       41.03      377.68    764.81 o 
 -14   7  11        3.95        4.71   1201.73 o 
 -13   7  11     2100.46     2260.50   1088.21 o 
 -12   7  11     5428.55     8956.81   1394.97 o 
 -11   7  11     6763.08     8437.41   1991.62 o 
 -10   7  11     2731.64     3938.48   1290.78 o 
  -9   7  11     1505.37     2011.65    785.11 o 
  -8   7  11     5734.28     5322.34    786.47 o 
  -7   7  11      288.42     2167.42    713.67 o 
  -6   7  11    23092.17    22710.28   1094.40 o 
  -5   7  11     5955.65     6524.40    917.98 o 
  -4   7  11    15523.73    15611.78   1274.98 o 
  -3   7  11    10744.11     9864.36   1122.40 o 
  -2   7  11      572.94      807.90    835.41 o 
  -1   7  11     3725.02     2958.30    881.03 o 
   0   7  11     9268.53     9592.49    918.36 o 
   1   7  11       67.55       35.90    650.89 o 
   2   7  11     9904.14    11728.42   1251.44 o 
   3   7  11      335.45      921.04    941.40 o 
   4   7  11       15.63       89.13    767.89 o 
   5   7  11     1504.04     2307.08    956.82 o 
 -13   8  11     2180.66     2934.84    924.12 o 
 -12   8  11     2953.34     3869.53   1001.71 o 
 -11   8  11    19150.64    23426.86   3187.32 o 
 -10   8  11     1863.30     2180.04   1065.57 o 
  -9   8  11    18662.19    19842.89   1452.10 o 
  -8   8  11     5127.36     6072.58    776.71 o 
  -7   8  11     2209.19     1761.86    719.47 o 
  -6   8  11     7696.72     8121.73    796.51 o 
  -5   8  11     5846.94     5272.06   1166.73 o 
  -4   8  11      425.36     -179.23    714.43 o 
  -3   8  11      298.64      208.51    678.17 o 
  -2   8  11    14684.86    13665.47    992.34 o 
  -1   8  11     9632.11    10345.10    836.16 o 
   0   8  11     5652.80     7779.12    864.20 o 
   1   8  11     8059.31     8673.26    729.35 o 
   2   8  11      542.90      183.66    843.05 o 
   3   8  11     1284.34     1395.90    832.31 o 
   4   8  11     1076.53     1306.84    771.16 o 
 -11   9  11      110.17     -297.24    798.08 o 
 -10   9  11      133.97      -83.70    962.43 o 
  -9   9  11     6495.39     8059.50    737.39 o 
  -8   9  11      718.11      903.25    603.43 o 
  -7   9  11    19720.06    20826.78    976.63 o 
  -6   9  11     1204.33     1022.78    623.05 o 
  -5   9  11     2592.16     3875.79    665.29 o 
  -4   9  11     5962.47     5479.54    701.10 o 
  -3   9  11     3334.74     2771.38    644.08 o 
  -2   9  11     3063.27     4478.17    967.64 o 
  -1   9  11     2445.92     3021.06    626.06 o 
   0   9  11      218.43     -174.69    585.53 o 
   1   9  11     1214.42     1802.52    611.16 o 
   2   9  11      432.99      670.65    521.00 o 
  -8  10  11     3344.11     5262.66   1056.28 o 
  -7  10  11     1700.89     1369.09    525.78 o 
  -6  10  11      263.57      635.10    513.79 o 
  -5  10  11     6501.25     7687.48    604.49 o 
  -4  10  11     1299.64     1232.56    552.32 o 
  -3  10  11      326.09      289.90    491.45 o 
  -2  10  11      785.03      994.81    493.33 o 
  -1  10  11     2814.28     3553.44    646.45 o 
 -12   0  12     9539.47    13898.12   3374.26 o 
 -11   0  12    77202.24    74486.02   4181.17 o 
 -10   0  12    35963.63    34447.89   2899.33 o 
  -9   0  12   111681.88   102097.27   2372.20 o 
  -8   0  12     1515.35      625.64    491.40 o 
  -7   0  12      806.71     1294.73    447.46 o 
  -6   0  12    10666.25     8644.47    622.89 o 
  -5   0  12    21453.45    20206.94    741.67 o 
  -4   0  12     3268.97     2918.95    419.10 o 
  -3   0  12     1300.19     1379.62    366.55 o 
  -2   0  12    10592.10     9699.75    543.79 o 
  -1   0  12    15699.63    14102.03    641.73 o 
   0   0  12     4658.84     4378.50    519.44 o 
   1   0  12    35076.64    32994.34   1098.42 o 
   2   0  12     1173.19     1391.19    472.71 o 
   3   0  12    11628.80    10641.45   1153.55 o 
   4   0  12     7541.54     6714.19    747.20 o 
   5   0  12     3061.41     3709.44    673.22 o 
   6   0  12     4491.26     4973.94    932.06 o 
   7   0  12    11269.50    11897.34   1192.30 o 
 -14   1  12     6699.84    13259.82   4156.56 o 
 -13   1  12     3055.13     4083.77   3285.24 o 
 -12   1  12      762.59     1326.87   2590.39 o 
 -11   1  12     2244.16     3662.77   2102.36 o 
 -10   1  12     2906.32     4678.78   1565.12 o 
  -9   1  12      336.51      605.73    375.00 o 
  -8   1  12     1634.85     1619.00    327.40 o 
  -7   1  12     2931.27     2501.90    317.07 o 
  -6   1  12    12976.40    11056.03    443.82 o 
  -5   1  12     5108.57     5097.79    336.89 o 
  -4   1  12    20643.61    18091.65    469.65 o 
  -3   1  12      763.41     1289.40    267.97 o 
  -2   1  12      852.99      847.53    247.33 o 
  -1   1  12      188.06       74.00    322.40 o 
   0   1  12     1542.82     1475.27    324.60 o 
   1   1  12     1756.21     1733.82    337.67 o 
   2   1  12     2388.79     2936.64    368.22 o 
   3   1  12     2784.07     2960.56    472.96 o 
   4   1  12      470.79     -146.04    440.09 o 
   5   1  12      200.43      -67.20    473.99 o 
   6   1  12     1436.59     1951.00    521.44 o 
   7   1  12      200.95      305.14    527.99 o 
 -15   2  12       12.24    -3223.45   3223.45 o 
 -14   2  12     5318.93    10603.46   3427.14 o 
 -13   2  12     2190.24     1624.82   2973.16 o 
 -12   2  12      757.83     -329.36   2402.93 o 
 -11   2  12    13594.49    19209.28   2536.45 o 
 -10   2  12    13642.53    13152.48   2028.01 o 
  -9   2  12     8280.74     8037.97    612.19 o 
  -8   2  12     2216.91     2419.03    369.81 o 
  -7   2  12     7390.98     6653.96    390.82 o 
  -6   2  12      714.39      704.19    274.65 o 
  -5   2  12     9734.63     8494.54    574.64 o 
  -4   2  12     1332.28     1130.55    265.22 o 
  -3   2  12       81.54      103.25    258.51 o 
  -2   2  12      119.45       69.63    262.44 o 
  -1   2  12     4159.53     4376.90    367.98 o 
   0   2  12      900.97      564.38    326.26 o 
   1   2  12     6648.48     6818.49    406.25 o 
   2   2  12      248.90      395.79    349.60 o 
   3   2  12     5754.20     5941.64    570.37 o 
   4   2  12      302.66      468.61    518.87 o 
   5   2  12      256.91     -511.56    511.56 o 
   6   2  12     1837.75     2175.31    570.11 o 
   7   2  12     3849.63     4388.07    802.20 o 
 -16   3  12    16249.49    17821.14   2662.12 o 
 -15   3  12     1291.83     2077.23   2642.75 o 
 -14   3  12     8434.99     7902.06   2769.99 o 
 -13   3  12     4306.33     1707.03   2604.52 o 
 -12   3  12     3274.25     5277.64   2288.78 o 
 -11   3  12     8797.07     9831.63   2201.33 o 
 -10   3  12      934.75     1200.68   1754.15 o 
  -9   3  12      108.04        9.78    632.57 o 
  -8   3  12    11907.89    11966.18    808.96 o 
  -7   3  12     1521.04     1896.29    425.63 o 
  -6   3  12    51952.84    46322.92    899.46 o 
  -5   3  12     4158.75     5093.76    505.40 o 
  -4   3  12    58548.90    50831.90   1300.03 o 
  -3   3  12     4942.76     5633.71    555.78 o 
  -2   3  12     1602.60     1607.69    365.80 o 
  -1   3  12     5322.53     4921.11    423.10 o 
   0   3  12    17866.19    15113.67    551.47 o 
   1   3  12    10554.75    10242.66    497.70 o 
   2   3  12     8936.51     9728.62    515.72 o 
   3   3  12     7976.40     7223.31    665.66 o 
   4   3  12      343.20      560.26    560.36 o 
   5   3  12      116.75     -248.28    773.83 o 
   6   3  12     7561.53     9450.42    760.21 o 
   7   3  12       28.11      528.50    599.21 o 
 -16   4  12     8487.43    12874.96   1955.23 o 
 -15   4  12      517.30      617.88   2120.17 o 
 -14   4  12      180.93     3225.02   2173.05 o 
 -13   4  12      991.73      824.71   2223.85 o 
 -12   4  12     1729.90     3306.18   2212.33 o 
 -11   4  12    10362.19    10325.94   2255.26 o 
 -10   4  12     2014.18     4699.03   1924.33 o 
  -9   4  12    26406.78    22975.62    908.72 o 
  -8   4  12     1698.25     1757.66    486.05 o 
  -7   4  12     7327.29     7934.92    540.32 o 
  -6   4  12       16.32     -210.43    396.59 o 
  -5   4  12      978.82     1063.59    408.40 o 
  -4   4  12     1918.08     1532.66    403.35 o 
  -3   4  12      233.81      600.69    379.76 o 
  -2   4  12    13065.49    12012.24    588.90 o 
  -1   4  12    12767.77    11858.04    603.33 o 
   0   4  12     7800.57     8500.40    555.51 o 
   1   4  12    18971.44    18735.50    672.85 o 
   2   4  12      522.97      346.30    457.24 o 
   3   4  12      115.86      -98.21    609.70 o 
   4   4  12       65.51     -744.72    744.72 o 
   5   4  12     3565.80     4142.18    858.45 o 
   6   4  12     1430.55     1535.01    866.47 o 
 -14   5  12     1218.20    -1554.13   1795.52 o 
 -13   5  12       29.75     1508.05   1974.08 o 
 -12   5  12     6347.32     5925.37   2195.05 o 
 -11   5  12     1257.64      107.34   2104.98 o 
 -10   5  12      858.92     1563.78   1426.62 o 
  -9   5  12     2782.94     2939.23    611.22 o 
  -8   5  12      432.31       45.62    537.13 o 
  -7   5  12     7581.87     9438.46    641.32 o 
  -6   5  12     8835.83     9847.29    629.78 o 
  -5   5  12      357.20      962.71    578.48 o 
  -4   5  12     9999.09    10591.83    759.06 o 
  -3   5  12     9199.60    10416.93    602.74 o 
  -2   5  12      227.19     -252.89    450.48 o 
  -1   5  12     4197.94     4081.62    551.42 o 
   0   5  12     7381.57     8344.88    620.35 o 
   1   5  12      144.56      -71.59    528.14 o 
   2   5  12     3770.49     4449.29    681.56 o 
   3   5  12     1721.33     2570.48    748.49 o 
   4   5  12        3.74      866.69    697.63 o 
   5   5  12     1770.54     3031.55    762.63 o 
   6   5  12      324.96      163.22    744.13 o 
 -14   6  12      253.36    -1612.77   1612.77 o 
 -13   6  12     5305.30     7055.36   1941.09 o 
 -12   6  12     6251.87     5783.22   1509.62 o 
 -11   6  12    29849.86    31004.00   2097.75 o 
 -10   6  12     4074.02     4606.73   2827.07 o 
  -9   6  12    17436.98    16907.19   1040.65 o 
  -8   6  12        5.60     -925.06    928.87 o 
  -7   6  12       46.21      -22.89    599.59 o 
  -6   6  12      546.98     1566.76    615.95 o 
  -5   6  12    16107.90    14418.75   1120.46 o 
  -4   6  12       45.75      507.27    567.40 o 
  -3   6  12     4951.51     5721.81    871.88 o 
  -2   6  12     2591.70     5264.36    873.56 o 
  -1   6  12     9646.51     8455.97    703.53 o 
   0   6  12     1298.76     1937.50    656.56 o 
   1   6  12    25406.36    24874.97   1127.45 o 
   2   6  12       95.30     -643.97    643.97 o 
   3   6  12     2260.53     2441.36    824.42 o 
   4   6  12     1013.20     1775.05    758.46 o 
   5   6  12     2515.03     3458.34    805.02 o 
 -13   7  12     5899.35     8087.43   1793.42 o 
 -12   7  12     4750.99     7417.71   1836.10 o 
 -11   7  12     4569.84     4096.28   1330.77 o 
 -10   7  12      101.71     -974.00    974.00 o 
  -9   7  12     1741.98      499.86    882.54 o 
  -8   7  12     1257.12     2213.70    732.03 o 
  -7   7  12    20481.59    22795.67   1111.86 o 
  -6   7  12    19841.05    19095.31   1090.68 o 
  -5   7  12     3069.23     4509.55    720.83 o 
  -4   7  12    14850.66    15128.04    946.48 o 
  -3   7  12     1871.26     2497.00    722.67 o 
  -2   7  12     2394.32     3665.19    668.75 o 
  -1   7  12       56.14     -560.95    626.69 o 
   0   7  12      235.77     -627.09    627.09 o 
   1   7  12     5204.01     5832.60    708.09 o 
   2   7  12      164.35       10.65    639.19 o 
   3   7  12    10510.51    13029.13   1128.62 o 
   4   7  12       98.38      353.45   1212.72 o 
 -11   8  12      671.14     1287.96   1029.08 o 
 -10   8  12     3225.58     4045.83   2103.67 o 
  -9   8  12      308.10       -2.19    677.18 o 
  -8   8  12     4045.86     3849.21    719.30 o 
  -7   8  12     3166.62     5372.71    768.04 o 
  -6   8  12      277.23      359.30    654.76 o 
  -5   8  12     5333.04     6101.31    801.49 o 
  -4   8  12     2726.68     3699.72    733.43 o 
  -3   8  12     3640.50     4497.73    737.35 o 
  -2   8  12     8727.12     8357.42   1271.18 o 
  -1   8  12      139.44     -291.93    720.22 o 
   0   8  12     2467.28     3130.26    626.06 o 
   1   8  12     1239.32     1769.77    679.43 o 
   2   8  12       18.24      376.35    578.05 o 
  -9   9  12      903.08     1346.93    558.47 o 
  -8   9  12      336.52      847.57    555.85 o 
  -7   9  12     2180.55     3266.98    845.78 o 
  -6   9  12    14270.55    14339.36   1680.29 o 
  -5   9  12     1642.44     2699.52    601.49 o 
  -4   9  12    11265.06    11914.79   1723.60 o 
  -3   9  12      102.67      821.00    559.81 o 
  -2   9  12      182.17      366.55    552.93 o 
  -1   9  12      830.41     -401.61    567.99 o 
   0   9  12     1930.35     2814.30    586.37 o 
 -14   1  13     5790.06    10389.82   3965.96 o 
 -13   1  13     3869.45     5701.26   3250.16 o 
 -12   1  13     1899.75     1489.20   2646.41 o 
 -11   1  13     9001.18    13050.62   3970.93 o 
 -10   1  13     1463.59     2512.17    903.36 o 
  -9   1  13       49.85     -125.40    510.63 o 
  -8   1  13     1732.20     1550.84    548.74 o 
  -7   1  13     2463.26     2800.35    438.27 o 
  -6   1  13    38320.20    35999.69    863.95 o 
  -5   1  13     1741.33     1770.04    406.91 o 
  -4   1  13    36603.21    32745.10    708.78 o 
  -3   1  13      541.14       63.67    370.13 o 
  -2   1  13     2887.57     3715.61    347.85 o 
  -1   1  13     7345.71     7454.52    411.36 o 
   0   1  13     4811.05     4983.15    382.22 o 
   1   1  13     7936.13     9499.11    748.36 o 
   2   1  13     6736.14     7574.10    607.26 o 
   3   1  13     2249.56     2181.62    446.86 o 
   4   1  13       13.43     -347.35    459.29 o 
   5   1  13       76.03     -231.37    605.61 o 
   6   1  13     5002.57     6105.45    605.51 o 
 -15   2  13     2131.73     6949.06   3190.46 o 
 -14   2  13      479.25      189.55   3058.51 o 
 -13   2  13     2880.71     4906.39   2864.24 o 
 -12   2  13     2951.61     2555.83   2408.16 o 
 -11   2  13    45387.79    42210.14   3248.06 o 
 -10   2  13     1916.95     2571.64    624.98 o 
  -9   2  13    44580.33    42269.43   2288.99 o 
  -8   2  13      139.76       17.74    578.71 o 
  -7   2  13      141.78       76.56    414.08 o 
  -6   2  13      263.29      200.26    357.73 o 
  -5   2  13     5889.75     5835.68    425.57 o 
  -4   2  13     1897.66     1861.17    397.28 o 
  -3   2  13      427.08     -261.40    332.73 o 
  -2   2  13     5641.56     5745.51    426.30 o 
  -1   2  13    18374.63    16845.85    540.69 o 
   0   2  13     2523.09     3016.97    370.69 o 
   1   2  13    24197.39    23517.04    643.63 o 
   2   2  13      556.72     1116.18    446.06 o 
   3   2  13     2402.72     2264.35    532.51 o 
   4   2  13     1702.42     1818.22    539.96 o 
   5   2  13     2326.34     2501.84    563.98 o 
   6   2  13     9479.16    10257.28    705.64 o 
 -15   3  13     2292.65     1756.77   2468.38 o 
 -14   3  13     4028.57     6103.40   2602.95 o 
 -13   3  13     1708.75     6781.50   2553.21 o 
 -12   3  13     2784.56     4364.44   2177.24 o 
 -11   3  13       82.28      910.59   1964.65 o 
 -10   3  13      211.74      201.68    611.24 o 
  -9   3  13      662.97      177.20   1014.22 o 
  -8   3  13     1025.76      224.85    483.11 o 
  -7   3  13     5355.53     5743.67    478.13 o 
  -6   3  13       99.28     -367.40    367.40 o 
  -5   3  13     2139.15     2406.17    388.07 o 
  -4   3  13      932.60      749.44    360.83 o 
  -3   3  13       35.39     -352.04    352.04 o 
  -2   3  13       32.64      570.56    364.46 o 
  -1   3  13      830.09      462.21    380.58 o 
   0   3  13       32.40     -361.75    361.75 o 
   1   3  13      137.35     -237.53    416.48 o 
   2   3  13      515.52      676.96    420.89 o 
   3   3  13     1392.82     1562.11    914.51 o 
   4   3  13     1540.40     1821.35    736.86 o 
   5   3  13      408.38      151.87    573.60 o 
 -15   4  13      229.59     -479.12   2003.40 o 
 -14   4  13      825.11      355.54   2009.16 o 
 -13   4  13     6466.80     6491.41   2295.58 o 
 -12   4  13      941.61      737.27   2236.41 o 
 -11   4  13    30434.20    31384.14   2928.65 o 
 -10   4  13     4348.51     5243.99    841.20 o 
  -9   4  13    21467.76    22575.41    944.28 o 
  -8   4  13     1001.21     1364.86    490.68 o 
  -7   4  13      863.99      727.36    533.97 o 
  -6   4  13      476.10      727.05    420.98 o 
  -5   4  13    21883.30    21405.11    712.56 o 
  -4   4  13     1406.41     1497.96    408.95 o 
  -3   4  13     5436.75     5301.90    509.77 o 
  -2   4  13      416.48      824.04    405.42 o 
  -1   4  13     6652.18     8124.53    561.53 o 
   0   4  13        8.25      335.80    471.92 o 
   1   4  13    26069.75    25743.18   1184.75 o 
   2   4  13       15.31     -456.28    456.28 o 
   3   4  13     2528.45     1728.99    859.95 o 
   4   4  13     1449.48     1712.81    871.71 o 
   5   4  13      504.72      -93.16    672.56 o 
 -14   5  13     7983.70     9790.26   1993.97 o 
 -13   5  13     4169.34     5294.40   2001.30 o 
 -12   5  13      103.33    -1815.94   1928.00 o 
 -11   5  13     1595.40     1108.52   2046.34 o 
 -10   5  13     3861.64     4399.08    693.59 o 
  -9   5  13      105.71      680.83    589.74 o 
  -8   5  13     1700.25     1497.15    828.42 o 
  -7   5  13     2798.89     3038.71    568.34 o 
  -6   5  13    31999.63    30429.72    968.17 o 
  -5   5  13     2126.26     3602.80   1000.94 o 
  -4   5  13    43770.97    42343.71    966.40 o 
  -3   5  13       23.81     -303.09    457.95 o 
  -2   5  13     1001.29     -113.84    570.31 o 
  -1   5  13       87.62     -478.70    478.70 o 
   0   5  13     5366.85     5625.83    609.82 o 
   1   5  13     7849.77     8333.94    680.21 o 
   2   5  13     1665.56     3005.09    626.32 o 
   3   5  13    10641.40    11851.20   1274.45 o 
   4   5  13      814.17     2036.64    759.58 o 
 -13   6  13      227.26    -1632.15   1632.15 o 
 -12   6  13      995.14     2409.73   1880.35 o 
 -11   6  13     1848.04     2720.49   2414.19 o 
 -10   6  13     1046.19     1693.11    734.83 o 
  -9   6  13     1446.78     2777.31    996.06 o 
  -8   6  13     8147.61     8650.54    865.48 o 
  -7   6  13     1295.43     1882.83    611.16 o 
  -6   6  13     1351.05     1451.46    597.70 o 
  -5   6  13     1839.21     2692.72   1223.70 o 
  -4   6  13     7054.55     7671.37   1066.95 o 
  -3   6  13     2942.06     3717.06    597.63 o 
  -2   6  13    17525.77    17839.02    869.08 o 
  -1   6  13      845.27      830.71    764.19 o 
   0   6  13     4637.27     5524.84    777.57 o 
   1   6  13      471.84      105.85    638.94 o 
   2   6  13      129.98     1914.87    738.99 o 
   3   6  13       19.07     1097.58    861.96 o 
 -12   7  13     5002.01     5458.52   1189.17 o 
 -11   7  13     1271.54     3346.43   1288.86 o 
 -10   7  13     5590.27     7056.88   1343.05 o 
  -9   7  13     4994.92     5263.65    751.32 o 
  -8   7  13       12.21     -232.76    664.48 o 
  -7   7  13     1740.81     2403.22    702.68 o 
  -6   7  13     6908.71     8169.94    878.31 o 
  -5   7  13      826.76      888.35   1037.29 o 
  -4   7  13     9508.15     7691.57    839.01 o 
  -3   7  13     1550.83     1317.17    683.09 o 
  -2   7  13      809.06     -409.29    661.95 o 
  -1   7  13     3076.66     2533.01    867.08 o 
   0   7  13     1427.77     1022.61    701.37 o 
   1   7  13     3324.99     4090.52    663.29 o 
 -10   8  13     1423.20     2018.68    963.21 o 
  -9   8  13    18433.24    17332.23    911.86 o 
  -8   8  13     1342.16     2477.38    642.49 o 
  -7   8  13     1071.70     1146.16    634.45 o 
  -6   8  13       47.92     -237.53    695.77 o 
  -5   8  13     2200.43     2393.46    800.74 o 
  -4   8  13     4570.45     4869.36    694.18 o 
  -3   8  13       36.58     -600.05    600.05 o 
  -2   8  13     6083.95     7159.84    782.18 o 
  -1   8  13     3808.25     3841.87    683.96 o 
 -13   0  14     2608.31     -610.55   3766.98 o 
 -12   0  14     3278.85     8602.68   3429.24 o 
 -11   0  14    52378.00    58363.53   3841.86 o 
 -10   0  14     2563.66     2886.63    817.95 o 
  -9   0  14    24529.14    26219.98   1163.18 o 
  -8   0  14      744.57      524.66    745.12 o 
  -7   0  14      179.44      106.37    559.55 o 
  -6   0  14      126.66     -545.99    545.99 o 
  -5   0  14     3344.04     4415.53   1593.14 o 
  -4   0  14     3181.05     3604.74    598.01 o 
  -3   0  14      207.73      205.76    438.10 o 
  -2   0  14      467.32      198.36    518.14 o 
  -1   0  14     9262.83     8696.43    620.71 o 
   0   0  14       63.97      380.65    453.02 o 
   1   0  14    26865.38    26378.69    838.81 o 
   2   0  14      127.36     -783.61    783.61 o 
   3   0  14     6074.82     5901.25    698.97 o 
   4   0  14     2506.00     1798.88    623.42 o 
 -14   1  14     5676.36     9238.88   3679.01 o 
 -13   1  14     3456.64     2591.43   3102.49 o 
 -12   1  14       86.76     -989.66   2567.87 o 
 -11   1  14     3808.86     7717.95   1900.84 o 
 -10   1  14      730.59      653.27    553.87 o 
  -9   1  14       12.84      456.34    475.61 o 
  -8   1  14      142.80     -195.53    465.33 o 
  -7   1  14      177.80      646.09    433.57 o 
  -6   1  14    12901.93    13271.09    663.97 o 
  -5   1  14      627.56      719.42    396.92 o 
  -4   1  14     8721.85     9315.40    494.12 o 
  -3   1  14      583.17      746.84    361.70 o 
  -2   1  14       85.60     -322.98    322.98 o 
  -1   1  14     2418.95     2440.79    363.27 o 
   0   1  14     2684.61     3514.36    428.99 o 
   1   1  14     5740.63     5341.99    404.56 o 
   2   1  14      540.64      229.31    432.43 o 
   3   1  14     2905.75     3316.12    474.28 o 
   4   1  14       88.91     -260.31    645.22 o 
 -14   2  14     2912.92     8639.33   3022.90 o 
 -13   2  14     1478.56     -279.09   2603.48 o 
 -12   2  14      116.20    -1603.87   2207.09 o 
 -11   2  14    13432.04    17697.04   2516.55 o 
 -10   2  14       99.40      281.99    715.43 o 
  -9   2  14     4342.80     5555.37    608.15 o 
  -8   2  14      816.82     1152.77    526.33 o 
  -7   2  14     1152.77     1319.10    453.36 o 
  -6   2  14     1917.86     2159.74    407.00 o 
  -5   2  14     3083.69     3279.71    411.79 o 
  -4   2  14      243.09      491.01    365.17 o 
  -3   2  14     1537.82     1076.71    379.09 o 
  -2   2  14      228.43       51.54    368.86 o 
  -1   2  14       73.99      128.74    340.81 o 
   0   2  14       68.31     -243.40    354.22 o 
   1   2  14     4121.27     5069.75    472.25 o 
   2   2  14        2.13      479.02    503.93 o 
   3   2  14     2729.17     2681.02    550.69 o 
   4   2  14      516.66      737.52    526.35 o 
 -14   3  14     6961.11     8005.22   2446.91 o 
 -13   3  14     2900.40     4773.91   2383.03 o 
 -12   3  14     3388.55     1149.89   2059.43 o 
 -11   3  14     1769.46     -189.55   1878.25 o 
 -10   3  14     8701.63     9746.02    754.15 o 
  -9   3  14       20.10     -536.33    536.33 o 
  -8   3  14      687.20      731.56    494.59 o 
  -7   3  14     1998.34     2690.16    444.36 o 
  -6   3  14    47157.98    45333.88   1352.61 o 
  -5   3  14     1841.14     3046.36    553.41 o 
  -4   3  14    51273.82    47144.95   1044.28 o 
  -3   3  14       39.99     -161.10    377.64 o 
  -2   3  14     2823.74     2398.16    412.75 o 
  -1   3  14     2432.52     2024.94    411.69 o 
   0   3  14     4303.81     4946.01    542.27 o 
   1   3  14    11000.05    11150.60    595.79 o 
   2   3  14     4232.39     4982.75   1151.24 o 
   3   3  14     5934.57     6069.43    794.60 o 
 -14   4  14      213.05     1739.49   1889.25 o 
 -13   4  14     1848.15     4244.52   2076.71 o 
 -12   4  14      479.19      984.42   2038.48 o 
 -11   4  14    10594.01    10439.04   2202.90 o 
 -10   4  14      206.66     -306.06    702.20 o 
  -9   4  14     9686.10    11676.06    987.93 o 
  -8   4  14     1990.03     1527.17    510.94 o 
  -7   4  14      594.81      707.82    461.31 o 
  -6   4  14     1447.23     2201.95    501.49 o 
  -5   4  14     3763.76     3518.85    474.96 o 
  -4   4  14     2176.96     2848.72    450.87 o 
  -3   4  14       86.64      393.90    418.50 o 
  -2   4  14     9313.66    11550.82    950.69 o 
  -1   4  14    11373.06    10965.90    590.56 o 
   0   4  14     1780.72     2771.19    682.56 o 
   1   4  14     6725.67     7527.08    869.16 o 
   2   4  14       75.77     -192.89    818.67 o 
   3   4  14      128.01     -110.41    668.80 o 
 -13   5  14     1608.83     1427.93   1772.48 o 
 -12   5  14     5798.88     4686.99   2063.62 o 
 -11   5  14       38.68    -1075.53   1918.57 o 
 -10   5  14     5506.79     7042.51    964.43 o 
  -9   5  14     4548.02     5853.36    662.67 o 
  -8   5  14     1377.56     1269.76    825.63 o 
  -7   5  14     5704.66     7097.70    718.44 o 
  -6   5  14     2149.63     2281.35    545.75 o 
  -5   5  14      239.33     1190.57    484.67 o 
  -4   5  14     5990.54     7085.88    567.90 o 
  -3   5  14       44.40     -472.67    472.67 o 
  -2   5  14       10.57      191.80    513.01 o 
  -1   5  14     1451.15     1421.12    551.92 o 
   0   5  14      935.78     1103.24    617.85 o 
   1   5  14     1067.00      660.98    664.87 o 
   2   5  14      187.59    -1377.14   1377.14 o 
 -12   6  14      240.88     1045.16   1696.03 o 
 -11   6  14    23163.74    21745.73   2560.02 o 
 -10   6  14     1138.99     2101.92    739.75 o 
  -9   6  14    20109.10    22862.21   1479.11 o 
  -8   6  14      176.98    -1006.17   1297.09 o 
  -7   6  14       79.53      498.16    788.08 o 
  -6   6  14      308.30      557.98    577.56 o 
  -5   6  14     5302.25     6094.45    654.00 o 
  -4   6  14     2519.09     2106.91    578.83 o 
  -3   6  14     1318.55      641.56    605.22 o 
  -2   6  14     2503.59     2241.51    734.33 o 
  -1   6  14     6863.01     8532.56    715.86 o 
   0   6  14       25.28      -42.74    605.07 o 
  -9   7  14     3624.59     5286.16    744.80 o 
  -8   7  14      977.02     1682.56    685.38 o 
  -7   7  14     8610.35     8570.59    762.11 o 
  -6   7  14     7676.74     8356.95    748.12 o 
  -5   7  14      252.87      592.24    690.79 o 
  -4   7  14     7675.96     6778.96    779.17 o 
  -3   7  14      363.50      583.98    651.00 o 
  -2   7  14     1227.66      593.94    601.10 o 
 -14   1  15     5575.73     7770.63   3378.45 o 
 -13   1  15     8215.94    10002.33   3104.59 o 
 -12   1  15     3606.97     1278.70   2628.61 o 
 -11   1  15     2722.85     3580.69   2935.72 o 
 -10   1  15     7014.58     7716.80    648.04 o 
  -9   1  15       39.51      382.02    487.41 o 
  -8   1  15     1189.23      961.47    458.70 o 
  -7   1  15       69.67      -26.88    406.93 o 
  -6   1  15    23450.34    21754.74    698.22 o 
  -5   1  15      535.25      583.20    395.40 o 
  -4   1  15    26387.80    26214.07    652.00 o 
  -3   1  15      282.07      683.82    354.48 o 
  -2   1  15     5573.25     5077.91    457.94 o 
  -1   1  15     5569.32     6644.20    400.90 o 
   0   1  15     3270.82     3011.45    371.92 o 
   1   1  15    11098.72    11410.41    514.21 o 
   2   1  15     3607.64     5014.22    594.19 o 
 -13   2  15     4887.96     2950.12   2627.56 o 
 -12   2  15      406.81     1314.83   2230.13 o 
 -11   2  15    25379.01    25783.95   2767.37 o 
 -10   2  15      954.63     2967.17    589.75 o 
  -9   2  15    19362.59    19069.92    781.39 o 
  -8   2  15      340.19      595.27    516.80 o 
  -7   2  15      837.38      766.86    545.15 o 
  -6   2  15      253.12      265.66    446.06 o 
  -5   2  15     4526.46     4684.78    449.70 o 
  -4   2  15     2780.45     3650.94    539.24 o 
  -3   2  15      534.93      273.41    391.10 o 
  -2   2  15     2261.95     2649.55    541.33 o 
  -1   2  15     5460.71     6148.45    454.61 o 
   0   2  15       36.26      150.90    358.97 o 
   1   2  15     9976.68    11194.33    587.96 o 
   2   2  15      221.63     -256.11    519.39 o 
 -13   3  15     1185.08     1990.31   2101.32 o 
 -12   3  15     1944.55      213.64   1944.23 o 
 -11   3  15      549.02     2068.85   1878.25 o 
 -10   3  15      143.53      571.64    834.90 o 
  -9   3  15       34.04     -150.23    582.43 o 
  -8   3  15     1198.84      433.40    513.37 o 
  -7   3  15      814.54     1761.61    449.88 o 
  -6   3  15     3062.51     3118.94    455.25 o 
  -5   3  15      917.33     1348.39    515.82 o 
  -4   3  15      554.93      367.78    620.64 o 
  -3   3  15        3.60     -379.21    379.21 o 
  -2   3  15     1075.30      874.26    405.86 o 
  -1   3  15       81.53       53.62    416.78 o 
   0   3  15      102.67     -101.28    482.31 o 
   1   3  15      555.84      359.25    436.50 o 
 -12   4  15      749.36     2751.66   1904.96 o 
 -11   4  15    20927.34    21649.90   2488.80 o 
 -10   4  15        2.28     -458.37    692.66 o 
  -9   4  15    13375.76    12896.52   1008.49 o 
  -8   4  15      154.74     -181.63    514.17 o 
  -7   4  15       25.11      308.38    466.44 o 
  -6   4  15      594.04     1128.93    553.11 o 
  -5   4  15     5949.07     6668.89    889.38 o 
  -4   4  15      893.34      423.94    550.77 o 
  -3   4  15     1748.00     1047.95    458.91 o 
  -2   4  15      895.21      917.53    449.43 o 
  -1   4  15     2668.16     1858.23    563.52 o 
   0   4  15        8.60      518.06    525.04 o 
 -11   5  15     1265.64     3459.08   1900.24 o 
 -10   5  15     4075.30     4498.67    975.42 o 
  -9   5  15      358.52      743.74    605.73 o 
  -8   5  15     1582.39     1269.00    573.75 o 
  -7   5  15     3139.17     6666.04    941.11 o 
  -6   5  15    34923.90    34589.17    980.24 o 
  -5   5  15       24.61     1439.77    495.45 o 
  -4   5  15    19483.92    20433.82    782.23 o 
  -3   5  15      814.80      751.65    503.51 o 
  -2   5  15      632.42      862.31    540.45 o 
  -1   5  15      683.97      582.18    553.98 o 
  -9   6  15     1066.50     1643.85    683.19 o 
  -8   6  15     6399.46     7133.11    731.52 o 
  -7   6  15     1107.63     1106.00    643.36 o 
  -6   6  15     1695.94     2588.80    785.95 o 
  -5   6  15      287.44     1490.06    840.04 o 
  -4   6  15     1741.50     2395.08    751.86 o 
  -3   6  15       80.92      -10.70    587.02 o 
 -11   0  16    30635.25    32897.43   3433.43 o 
 -10   0  16     1642.96     2119.50    808.58 o 
  -9   0  16    24038.33    25211.76   1440.24 o 
  -8   0  16        2.37      196.59    644.71 o 
  -7   0  16     1973.18     1628.85    615.43 o 
  -6   0  16     8583.67     8353.89    770.05 o 
  -5   0  16     6127.76     7059.05    704.49 o 
  -4   0  16     3966.13     3427.46    628.57 o 
  -3   0  16     1439.59     1589.10    844.87 o 
  -2   0  16     2896.14     3736.36    535.16 o 
  -1   0  16     7320.52     7946.47    740.87 o 
 -12   1  16       26.28     3039.13   2445.86 o 
 -11   1  16      656.58      -50.27   2103.41 o 
 -10   1  16      466.31     -135.61    555.54 o 
  -9   1  16      625.19     1205.54    505.23 o 
  -8   1  16     1637.13     1750.84    468.35 o 
  -7   1  16       72.44      405.19    414.67 o 
  -6   1  16     7444.94     8424.57    627.93 o 
  -5   1  16      646.11      460.97    391.78 o 
  -4   1  16     6230.76     6980.56    495.50 o 
  -3   1  16      242.62      -20.92    351.41 o 
  -2   1  16      667.03      376.45    366.79 o 
  -1   1  16     1119.44     1183.29    353.46 o 
 -11   2  16     6068.70     7959.14   2058.38 o 
 -10   2  16      391.68      342.25    572.18 o 
  -9   2  16     4138.17     4720.55    572.08 o 
  -8   2  16        4.33     -325.47    457.16 o 
  -7   2  16      736.24      588.93    449.24 o 
  -6   2  16     1094.19      740.54    579.65 o 
  -5   2  16     2075.36     2115.77    398.16 o 
  -4   2  16      114.02      580.53    365.53 o 
  -3   2  16     1693.26     1333.90    421.80 o 
  -2   2  16       15.09       80.71    360.36 o 
  -1   2  16      398.67      -49.36    379.37 o 
 -10   3  16     6468.37     8297.60    722.16 o 
  -9   3  16      123.27     -734.71    734.71 o 
  -8   3  16     1042.56       43.52    560.13 o 
  -7   3  16      629.07     2659.33   1086.53 o 
  -6   3  16    24577.17    27483.92    773.06 o 
  -5   3  16      199.66      382.07    432.45 o 
  -4   3  16    21392.48    23620.89   1035.06 o 
  -3   3  16      397.88      184.64    421.67 o 
  -2   3  16     3100.61     3107.16    489.39 o 
  -9   4  16    13543.07    14929.83    984.94 o 
  -8   4  16     2923.44     2416.72    662.84 o 
  -7   4  16      262.23     1219.54    508.29 o 
  -6   4  16      411.90      881.36    484.73 o 
  -5   4  16      351.09     -465.12    465.12 o 
  -4   4  16     3445.96     4178.86    560.31 o 
                                                 
